# Supplementary material for: NK cell activation and CD4+ T cell α4β7 expression are associated with susceptibility to HIV-1
Source: J Clin Invest. 2025 May 8;135(15):e187992. doi: 10.1172/JCI187992 (PMC12321385; doi:10.1172/JCI187992)
Supplement: Supporting data values [file jci-135-187992-s135.xlsx]

## Sheet: Fig 1-B
	a4b7+ CD45RO+ CD4 T cells				a4b7++ CD45RO+ CD4 T cells
	HESC	HESN			HESC	HESN
	4.25	5.85			3.36	4.93
	12.3	6.39			10.2	5.19
	6.94	7.4			4.81	6.37
	7.45	6.65			6.23	3.72
	9.67	9.21			7.96	5.14
	10.6	8.9			9.17	3.6
	9.24	10.2			8.17	3.32
	6.97	7.64			5.17	2.57
	6.78	6.48			5.12	2.6
	4.9	7.13			3.9	4.02
	8.92	7.88			6.01	4.17
	6.68	7.01			5.38	2.91
	5.8	5.75			2.08	2.27
	8.25	10.8			3.37	3.49
	9.01	4.73			3.92	1.57
	8.16	8.32			3.77	2.83
	9.21	2.2			3.65	0.34
	7.75	5.86			3.56	2.35
	10.6	6.7			4.73	3.54
	14	6.63			7.62	3.31
	4.22	6.16			1.67	2.2
	7.01	5.66			3.59	2.05
	6.49	7.35			2.97	3.79
	6.99	6.94			3.28	3.42
	5.86	5.43			2.83	2.44
		5.32				4.2
		7.86				6.47
		8.36				7.13
		6.52				3.66
		8				3.47
		4.86				1.27
		10.3				3.18
		4.69				1.9
		4.06				1.65
		7.71				3.12
		6.97				3.69
		5.41				2.75
		10.1				4.36
		8.24				3.62
		6.52				2.3
		3.59				1.43
		8.89				4.31
		6.78				3.26
		2				1.73
		4.86				2.2
		6.64				2.46
		4.25				2.28
		6.3				2.17
		5.86				2.66
		6.61				2.66
		10				8.14
		8.96				7.79
		6.35				4.99
		5.69				4.95
		7.89				3.72
		5.13				2.17
		4.22				2.41
		9.8				4.23
		11				2.41
		5.33				2.67
		6.7				2.84
		7.18				2.54
		5.32				3.08
		6.98				3.22
		7.91				3.94
		8.53				1.91
		4.91				3.53
		7.02				4.4
		8.83				2.5
		5.73				5.38
		9.44

## Sheet: Fig 1-C
	a4b7+ iNKT cells				a4b7+ CD4+ iNKT				a4b7+ CD4- iNKT				Tbet+ iNKT				CD69+ iNKT
	HESC	HESN			HESC	HESN			HESC	HESN			HESC	HESN			HESC	HESN
	22.7	14.3			17.4	18			15.9	12			75	47.9			18.9	9.23
	45.2	20.1			11.2	13.5			47.9	23.5			59.8	67.8			42.5	11.8
	19.2	27.5			7	14.4			23.2	31.2			83.2	63			18.6	9.55
	18.8	10.4			13.6	12			22.1	7.61			73.8	53.2			11.4	12.9
	33.6	22			16.7	14.1			34.3	24.9			61.9	55.9			29.2	31.5
	22.1	5.45			8.56	1.85			27	6.48			71.1	27.3			12.7	1.82
	32.1	23.7			27.6	4.92			24	24.6			53.4	33.9			13.6	18.6
	17.3	10.1			10.2	2.1			16.8	9.44			59.9	29.3			8.63	6.27
	8.96	10.2			3.32	8.16			11.3	12.2			73.1	6.12			7.04	8.16
	24.2	11.3			7.33	4.26			31.3	10.6			70.9	12.4			15.1	4.68
	20	16.5			10.9	9.45			23.2	15.9			64.2	21.3			15.9	4.8
	31.8	10.4			14.7	8.99			34.2	8.99			65.7	30.7			27	3.65
	28.9	24.1			7.43	4.69			17	15.6			70.6	78.7			18	16.8
	23.7	14.1			2.33	4.53			15	6.58			74.7	71.1			16.5	18
	29.6	40.9			8.8	11.4			13.6	24.8			73.1	78			16.5	30.7
	50.9	29.6			12	6.48			35.4	19.4			88.4	69.8			51.1	16.2
	22.4	14.3			7.83	1.32			10.1	9.89			80.4	76.2			25.5	8.65
	40.8	25.9			5.8	10.2			27.7	10.2			69.2	51.9			14.5	13.9
	21.8	27			3.21	7.63			14.4	12.9			59.8	66			11.5	13.5
	34.9	25.4			17.4	12.6			11.4	8.16			58.3	55.5			10.5	9.32
	19.7	15.1			6.7	8.03			9.22	3.07			56.1	63.1			8.97	10.1
	26.4	23			14.8	6.92			6.78	11.1			61.8	58.3			9.24	6.3
	25.9	19			11.6	10.3			9.96	4.93			51.3	55.8			11.1	15.8
	20.6	23.7			7.91	7.97			9.6	11			51.6	75.8			23	18.8
	29.6	25.6			10.2	8.51			14.2	12.6			63.4	64.2				19.3
		23.3				7.54				30.2				44.7				18.4
		21.2				12.8				28.5				62.4				27.2
		22.1				5.04				26.1				68.7				17.1
		17				4.07				22.8				65.7				29.1
		23.1				9.16				24.9				68				10.8
		10.8				3.64				9.09				42.3				3.41
		4.55				5.68				3.41				22.7				4.49
		8.99				2.22				8.89				30.3				3.51
		10.5				3.45				6.9				15.8				3.76
		6.45				4.42				6.63				10.2				12.3
		18.9				4.45				20.2				18				7.88
		16.6				7.08				15.4				32.4				28.3
		42.3				5.28				29.2				83.4				20.5
		28				4.73				16.2				72.5				23.1
		32.7				7.55				19				73.5				14.9
		21.7				4.5				12.3				82.4				16.4
		53.9				13.7				33				71.6				0
		31.5				7.57				17.1				75.9				15.4
		17.3				8.55				4.89				60.4				9.66
		30.8				13.6				11.7				64.8				11.8
		15.1				4.91				6.87				47.1				12
		26.4				11.1				9.98				51.1				13.5
		20.7				8.66				7.76				59.8				16.3
		28.5				10.1				12.2				57.5				14.9
		27.7				7.86				14.6				57.2				39.9
		25.3				21.3				27.9				62.2				21
		48.9				14.8				48.8				65.9				36.7
		18.4				15				17.9				61.9				1.83
		28.8				9.02				25.6				48				9.09
		5.02				4.17				3.24				44.3				1.68
		36.4				8.7				30.4				45.5				5.09
		14.2				4.91				18.1				37				7.08
		9.82				5.05				9.06				16.5				10
		9				3.43				16.7				14.3				30.7
		13.3				6.06				18.5				31.6				10
		32				1.41				6.24				83.2				17.2
		10.2				9.54				12.6				66.1				8.4
		30.2				18				15.2				58.4				16.4
		39.3				3.45				10.2				52.9				9.39
		16.6				9.81				16.6				66.7				8.26
		31.1				5.03				7.69				62.9				19.4
		16.4				5.97				10.8				52.4				14.1
		20.9				9.56				21.7				58.6				4.57
		37.1				12.4				11.2				67.4
		29				11.9				11.9				57
		29.2												45.3

## Sheet: Fig 2-A
	HLA-DR+ NK cells
	HESC	HESN
	12.6	5.85
	25.4	3.34
	12.5	3.37
	9.98	3.06
	15.4	6.39
	5.34	8.07
	18.1	5.25
	3.8	8.02
	4.75	7.02
	13.8	6.5
	11.6	5.65
	9.92	4.39
	3.78	3.88
	4.16	13.3
	11.5	5.51
	6.64	5.99
	6.18	6.14
	7.98	2.77
	8.14	12.4
	4.12	7.49
	3.87	10.5
	11.4	5.15
	9.06	4.89
	2.83	3.19
	6.29	3.34
		2.46
		3.84
		2.79
		6.17
		10.5
		6.53
		1.91
		5.67
		4.46
		4.87
		4.82
		3.69
		2.98
		7.54
		9.52
		17.9
		12.6
		4.93
		7.66
		4.25
		5.06
		8.99
		3.29
		5.03
		4.07
		4.23
		4.7
		5.46
		8.85
		2.48
		7.95
		12.3
		4.87
		3.03
		4.78
		6.93
		9.3
		3.22
		3.2
		3.3
		2.76
		6.89
		11.1
		3.67
		4.64
		6.19
		5.24

## Sheet: Fig 2-B
	Ki67+ NK cells
	HESC	HESN
	0.92	0.54
	1.05	0.74
	1.46	0.84
	1.22	0.54
	1.51	0.96
	1.03	1.16
	1.52	0.42
	2.16	1.99
	2.32	0.86
	1.87	1.58
	1.47	1.99
	0.96	0.95
	0.6	1.02
	0.72	2.26
	0.49	1.34
	1.03	1.29
	0.87	1.26
	1.3	0.74
	1.07	1.04
	0.51	0.56
	0.46	1.39
	0.74	1.05
	0.74	0.9
	0.52	0.69
	0.47	0.42
		0.84
		0.83
		0.31
		0.36
		3.1
		1.37
		0.98
		0.37
		0.42
		1.17
		0.85
		0.44
		0.95
		0.72
		0.61
		0.86
		0.48
		0.73
		1.09
		0.64
		1.35
		0.4
		0.5
		0.47
		0.59
		0.85
		0.66
		0.52
		1.72
		0.64
		2.78
		2.48
		0.41
		0.25
		0.49
		0.71
		0.61
		0.56
		0.39
		0.56
		0.46
		1.09
		1.18
		0.79
		0.67
		0.54
		1.02

## Sheet: Fig 2-C
	ILT-2+ NK cells
	HESC	HESN
	4.82	4.65
	24.9	1.21
	10.1	2.63
	5.11	2.61
	12.6	3.31
	1.47	5.7
	14.5	3.06
	1.33	3.97
	1.18	5.62
	8.35	4.88
	9.06	1.92
	6.3	2.46
	2.51	1.92
	2.24	4.34
	2.79	3.44
	4.97	1.19
	2.66	4.15
	4.45	1.8
	7.36	10.5
	1.55	1.84
	2.16	7.65
	7.78	3.74
	6.41	2.15
	2.94	0.48
	8.54	1.18
		1.99
		2.67
		2.96
		6.07
		4.9
		1.81
		1.7
		2.74
		1.81
		2.54
		2.01
		1.88
		1.45
		1.65
		8.14
		16.8
		10.2
		3.16
		5.13
		0.66
		2.02
		5.29
		1.24
		2.64
		1.75
		2.26
		3.83
		4.21
		4.81
		1.2
		3.29
		6.36
		1.55
		3.22
		4.81
		5.31
		8.58
		3.25
		3.82
		2.71
		2.39
		5.03
		13.9
		3.31
		3.92
		5.72
		3.46

## Sheet: Fig 2-D
		a4b7+ NK cells
		HESC	HESN
		6.65	3.73
		40.8	27.8
		10.8	8.49
		8.78	15
		7	27.2
		9.97	47.4
		4.2	50
		7.55	38.2
		18.8	11.2
		10.2	26.7
		6.66	12.3
		17.9	30.3
		9.19	16.9
		46.2	12.9
		26.6	13.8
		23.3	12.1
		20.8	31.6
		56	10.8
		39.2	28.2
		9	11.3
		12	34.5
		14	24.5
		5.88	39.6
		14.7	26.8
		31.7	9.36
			31.8
			24.4
			9.45
			36.5
			19
			25.9
			26.5
			26.3
			14.8
			31.2
			26.2
			40.1
			21
			19.8
			31.2
			21
			24.8
			36.6
			13.4
			12.6
			22
			8.09
			7.78
			33.8
			40.8
			8.39
			27.2
			18.6
			11
			33.8
			21.2
			34.7
			23.7
			28
			30
			17.1
			24.8
			20.3
			13.4
			14.3
			7.47
			23.5
			21.4
			38.6
			21.3
			26.2
			23.6

## Sheet: Fig 2-E
			CD16+ NK cells
			HESC	HESN
			60.1	76.6
			79.6	72.1
			67.4	83.7
			75.8	68
			68.7	78
			57.3	85.2
			54.1	71.8
			39.4	57
			46.8	69.5
			66.7	58.5
			74.1	64.5
			61.5	68.7
			93.4	73.5
			88.1	58.9
			90.5	72.1
			74.7	84.9
			80.2	67.5
			63.4	53.7
			75.9	66.2
			90.8	81
			90.7	63.3
			89.2	66.7
			86	81.5
			87.1	69.6
			84	90.4
				79.8
				89.5
				95.2
				86.2
				31.3
				61.8
				85.3
				91.5
				92.8
				72.2
				88.4
				79.8
				75.8
				85.5
				90.6
				89.7
				93.6
				87.6
				67.5
				91.3
				90
				91.9
				93.6
				88.4
				88.2
				85.7
				82.5
				88.8
				60.7
				89.6
				85.1
				76.5
				93.9
				92.3
				94.8
				91.4
				86.2
				89.6
				93.6
				88.9
				88.2
				92.1
				91.5
				67.6
				90.5
				90
				88.5

## Sheet: Fig 3-B
	CD107a+ NK cells									CD107a+ NK cells
	Unstimulated PBMCs							Study group	CEM	CEM+HIV	Background substracted
	HESC	HESN						HESC	13.7	11.4	-2.3
	12.5	9.57						HESC	14.3	18.5	4.2
	15.7	5.55						HESC	11	18.1	7.1
	10.1	15.6						HESC	6.15	10.3	4.15
	5.84	6.36						HESC	7.03	13.6	6.57
	8.63	5.9						HESC	10.6	17.2	6.6
	12.1	13.7						HESC	6.15	10.6	4.45
	7.22	4.28						HESC	8.96	19.9	10.94
	8.62	7.83						HESC	10.2	21.5	11.3
	12	13.6						HESC	13.2	23.4	10.2
	13.3	18.4						HESC	9.97	18	8.03
	10.5	17.6						HESC	7.32	15.4	8.08
	7.35	6.15						HESC	7.1	9.09	1.99
	6.39	4.03						HESC	22.9	28.8	5.9
	25.5	4.56						HESC	4.63	16.4	11.77
	4.84	6.45						HESC	11.7	18.8	7.1
	12.9	15.9						HESC	14.2	17.6	3.4
	14.8	8.59						HESC	8.65	16.5	7.85
	9.2	7.59						HESC	7.32	15.6	8.28
	9.29	3.82						HESC	11.3	19.4	8.1
	12.5	5.73						HESC	5.03	9.24	4.21
	5.13	6.02						HESC	10	12.7	2.7
	12	6.38						HESC	19.9	23.1	3.2
	24.7	5.27						HESC	14.9	18.2	3.3
	16.9	10.8						HESC	18.9	23.6	4.7
	21.9	12.2
		5.1						HESN	8.87	19.5	10.63
		8.81						HESN	6.24	17.9	11.66
		17.7						HESN	13.5	16.8	3.3
		8.53						HESN	7.21	15.2	7.99
		8.47						HESN	5.41	9.24	3.83
		9.69						HESN	12.1	22.2	10.1
		2.24						HESN	3.32	7.79	4.47
		13.4						HESN	6.89	17.3	10.41
		17.9						HESN	13	20.4	7.4
		6.14						HESN	18.1	29.2	11.1
		8.89						HESN	14.2	19.8	5.6
		4.14						HESN	6.64	12.3	5.66
		8.54						HESN	4.64	7.92	3.28
		6.25						HESN	4.4	11.4	7
		11.3						HESN	5.69	13.8	8.11
		3.87						HESN	14.3	28.9	14.6
		4.49						HESN	8.36	20.5	12.14
		5.62						HESN	7.77	22.5	14.73
		10.9						HESN	4	11.7	7.7
		5.56						HESN	5.14	9.65	4.51
		6.88						HESN	5.31	10.3	4.99
		9.71						HESN	5.44	9.93	4.49
		3.95						HESN	4.67	14.4	9.73
		5.65						HESN	9.31	15	5.69
		5.51						HESN	11.9	18.9	7
		19.8						HESN	4.78	12.9	8.12
		2.63						HESN	7.09	13	5.91
		4.02						HESN	15.4	20.4	5
		4.29						HESN	8.73	14.5	5.77
		10.4						HESN	7.79	23.1	15.31
		9.85						HESN	8.41	17.3	8.89
		7.97						HESN	1.92	9.46	7.54
		1.53						HESN	13	14.8	1.8
		13.1						HESN	16.6	28.6	12
		23.6						HESN	4.7	15.4	10.7
		10.8						HESN	8.63	18.9	10.27
		4.08						HESN	4.28	10.2	5.92
		5.11						HESN	7.91	16.3	8.39
		5.65						HESN	3.22	9.08	5.86
		3.83						HESN	9.98	13.2	3.22
		1.98						HESN	3.99	17.3	13.31
		9.53						HESN	3.54	8.54	5
		9.01						HESN	4.46	11	6.54
		12.7						HESN	10.3	20.1	9.8
		13.5						HESN	4.68	8.84	4.16
								HESN	6.3	16.8	10.5
								HESN	8.19	13.3	5.11
								HESN	4.64	11.1	6.46
								HESN	5.31	10.2	4.89
								HESN	5.16	12.2	7.04
								HESN	19.6	20.3	0.7
								HESN	2.26	8.14	5.88
								HESN	4.66	8.78	4.12
								HESN	4.59	13.6	9.01
								HESN	10.5	23.6	13.1
								HESN	8.99	24.4	15.41
								HESN	6.99	15.8	8.81
								HESN	2.02	9.51	7.49
								HESN	10.9	19.7	8.8
								HESN	19.5	21.6	2.1
								HESN	9	14	5
								HESN	5.24	17.6	12.36
								HESN	5.23	13.2	7.97
								HESN	5.12	11.9	6.78
								HESN	3.26	8.62	5.36
								HESN	2.71	14.6	11.89
								HESN	8.76	19	10.24
								HESN	9.14	16.4	7.26
								HESN	12	16	4
								HESN	11	18.5	7.5

## Sheet: Fig 4
kingdom	phylum	subject	count_sum	group	mean_count_sum	sd_count_sum
Archaea	Euryarchaeota	40007-D	12.3741	HESC	14.9353	8.82588
Archaea	Euryarchaeota	40061-B	5.8743	HESC	14.9353	8.82588
Archaea	Euryarchaeota	40067-F	9.29659	HESC	14.9353	8.82588
Archaea	Euryarchaeota	40094-D	6.5275	HESC	14.9353	8.82588
Archaea	Euryarchaeota	40096-F	2.20802	HESC	14.9353	8.82588
Archaea	Euryarchaeota	40100-B	12.6077	HESC	14.9353	8.82588
Archaea	Euryarchaeota	40123-F	23.2189	HESC	14.9353	8.82588
Archaea	Euryarchaeota	40134-B	22.2736	HESC	14.9353	8.82588
Archaea	Euryarchaeota	40139-H	8.97706	HESC	14.9353	8.82588
Archaea	Euryarchaeota	40168-D	19.2886	HESC	14.9353	8.82588
Archaea	Euryarchaeota	40231-F	21.9252	HESC	14.9353	8.82588
Archaea	Euryarchaeota	40242-B	13.129	HESC	14.9353	8.82588
Archaea	Euryarchaeota	40250-D	28.3372	HESC	14.9353	8.82588
Archaea	Euryarchaeota	40257-B	14.3094	HESC	14.9353	8.82588
Archaea	Euryarchaeota	40265-D	26.2935	HESC	14.9353	8.82588
Archaea	Euryarchaeota	40283-F	20.6223	HESC	14.9353	8.82588
Archaea	Euryarchaeota	40353-B	35.9716	HESC	14.9353	8.82588
Archaea	Euryarchaeota	40363-B	6.38022	HESC	14.9353	8.82588
Archaea	Euryarchaeota	40435-H	27.6943	HESC	14.9353	8.82588
Archaea	Euryarchaeota	40436-B	12.1237	HESC	14.9353	8.82588
Archaea	Euryarchaeota	40491-D	8.85986	HESC	14.9353	8.82588
Archaea	Euryarchaeota	40492-H	8.35702	HESC	14.9353	8.82588
Archaea	Euryarchaeota	40511-D	15.4924	HESC	14.9353	8.82588
Archaea	Euryarchaeota	40512-B	5.40469	HESC	14.9353	8.82588
Archaea	Euryarchaeota	40577-B	5.83473	HESC	14.9353	8.82588
Bacteria	Bacillota	40007-D	686.384	HESC	352.65	202.53
Bacteria	Bacillota	40061-B	329.575	HESC	352.65	202.53
Bacteria	Bacillota	40067-F	43.2945	HESC	352.65	202.53
Bacteria	Bacillota	40094-D	284.116	HESC	352.65	202.53
Bacteria	Bacillota	40096-F	22.936	HESC	352.65	202.53
Bacteria	Bacillota	40100-B	377.214	HESC	352.65	202.53
Bacteria	Bacillota	40123-F	485.538	HESC	352.65	202.53
Bacteria	Bacillota	40134-B	413.092	HESC	352.65	202.53
Bacteria	Bacillota	40139-H	254.536	HESC	352.65	202.53
Bacteria	Bacillota	40168-D	492.864	HESC	352.65	202.53
Bacteria	Bacillota	40231-F	112.83	HESC	352.65	202.53
Bacteria	Bacillota	40242-B	725.249	HESC	352.65	202.53
Bacteria	Bacillota	40250-D	601.326	HESC	352.65	202.53
Bacteria	Bacillota	40257-B	528.863	HESC	352.65	202.53
Bacteria	Bacillota	40265-D	363.207	HESC	352.65	202.53
Bacteria	Bacillota	40283-F	614.88	HESC	352.65	202.53
Bacteria	Bacillota	40353-B	172.372	HESC	352.65	202.53
Bacteria	Bacillota	40363-B	37.4153	HESC	352.65	202.53
Bacteria	Bacillota	40435-H	534.426	HESC	352.65	202.53
Bacteria	Bacillota	40436-B	315.504	HESC	352.65	202.53
Bacteria	Bacillota	40491-D	218.642	HESC	352.65	202.53
Bacteria	Bacillota	40492-H	322.431	HESC	352.65	202.53
Bacteria	Bacillota	40511-D	264.608	HESC	352.65	202.53
Bacteria	Bacillota	40512-B	476.453	HESC	352.65	202.53
Bacteria	Bacillota	40577-B	138.486	HESC	352.65	202.53
Bacteria	Cyanobacteriota	40007-D	27.1752	HESC	4.42222	6.3394
Bacteria	Cyanobacteriota	40061-B	0.526057	HESC	4.42222	6.3394
Bacteria	Cyanobacteriota	40067-F	1.21805	HESC	4.42222	6.3394
Bacteria	Cyanobacteriota	40094-D	1.49891	HESC	4.42222	6.3394
Bacteria	Cyanobacteriota	40096-F	1.42066	HESC	4.42222	6.3394
Bacteria	Cyanobacteriota	40100-B	3.58836	HESC	4.42222	6.3394
Bacteria	Cyanobacteriota	40123-F	1.75043	HESC	4.42222	6.3394
Bacteria	Cyanobacteriota	40134-B	2.62755	HESC	4.42222	6.3394
Bacteria	Cyanobacteriota	40139-H	0.515429	HESC	4.42222	6.3394
Bacteria	Cyanobacteriota	40168-D	4.619	HESC	4.42222	6.3394
Bacteria	Cyanobacteriota	40231-F	5.9059	HESC	4.42222	6.3394
Bacteria	Cyanobacteriota	40242-B	4.071	HESC	4.42222	6.3394
Bacteria	Cyanobacteriota	40250-D	2.94179	HESC	4.42222	6.3394
Bacteria	Cyanobacteriota	40257-B	0.944961	HESC	4.42222	6.3394
Bacteria	Cyanobacteriota	40265-D	1.33696	HESC	4.42222	6.3394
Bacteria	Cyanobacteriota	40283-F	3.69135	HESC	4.42222	6.3394
Bacteria	Cyanobacteriota	40353-B	2.08126	HESC	4.42222	6.3394
Bacteria	Cyanobacteriota	40363-B	4.31239	HESC	4.42222	6.3394
Bacteria	Cyanobacteriota	40435-H	21.7064	HESC	4.42222	6.3394
Bacteria	Cyanobacteriota	40436-B	7.42266	HESC	4.42222	6.3394
Bacteria	Cyanobacteriota	40491-D	1.20816	HESC	4.42222	6.3394
Bacteria	Cyanobacteriota	40492-H	4.90611	HESC	4.42222	6.3394
Bacteria	Cyanobacteriota	40511-D	3.45108	HESC	4.42222	6.3394
Bacteria	Cyanobacteriota	40512-B	1.00087	HESC	4.42222	6.3394
Bacteria	Cyanobacteriota	40577-B	0.635073	HESC	4.42222	6.3394
Bacteria	Myxococcota	40007-D	2.18834	HESC	1.06745	1.00773
Bacteria	Myxococcota	40061-B	2.49877	HESC	1.06745	1.00773
Bacteria	Myxococcota	40067-F	0.5732	HESC	1.06745	1.00773
Bacteria	Myxococcota	40094-D	0.483519	HESC	1.06745	1.00773
Bacteria	Myxococcota	40096-F	0.342329	HESC	1.06745	1.00773
Bacteria	Myxococcota	40100-B	1.21228	HESC	1.06745	1.00773
Bacteria	Myxococcota	40123-F	0.823731	HESC	1.06745	1.00773
Bacteria	Myxococcota	40134-B	1.49568	HESC	1.06745	1.00773
Bacteria	Myxococcota	40139-H	0.128857	HESC	1.06745	1.00773
Bacteria	Myxococcota	40168-D	0.427685	HESC	1.06745	1.00773
Bacteria	Myxococcota	40231-F	4.70928	HESC	1.06745	1.00773
Bacteria	Myxococcota	40242-B	1.17041	HESC	1.06745	1.00773
Bacteria	Myxococcota	40250-D	1.38084	HESC	1.06745	1.00773
Bacteria	Myxococcota	40257-B	0.899963	HESC	1.06745	1.00773
Bacteria	Myxococcota	40265-D	0.267392	HESC	1.06745	1.00773
Bacteria	Myxococcota	40283-F	1.77185	HESC	1.06745	1.00773
Bacteria	Myxococcota	40353-B	0.714462	HESC	1.06745	1.00773
Bacteria	Myxococcota	40363-B	0.247432	HESC	1.06745	1.00773
Bacteria	Myxococcota	40435-H	0	HESC	1.06745	1.00773
Bacteria	Myxococcota	40436-B	1.52577	HESC	1.06745	1.00773
Bacteria	Myxococcota	40491-D	0.630346	HESC	1.06745	1.00773
Bacteria	Myxococcota	40492-H	1.74624	HESC	1.06745	1.00773
Bacteria	Myxococcota	40511-D	0.450141	HESC	1.06745	1.00773
Bacteria	Myxococcota	40512-B	0.640556	HESC	1.06745	1.00773
Bacteria	Myxococcota	40577-B	0.357229	HESC	1.06745	1.00773
Bacteria	Thermodesulfobacteriota	40007-D	1.11407	HESC	1.23824	0.800431
Bacteria	Thermodesulfobacteriota	40061-B	1.13979	HESC	1.23824	0.800431
Bacteria	Thermodesulfobacteriota	40067-F	0.752325	HESC	1.23824	0.800431
Bacteria	Thermodesulfobacteriota	40094-D	0.821982	HESC	1.23824	0.800431
Bacteria	Thermodesulfobacteriota	40096-F	0.359445	HESC	1.23824	0.800431
Bacteria	Thermodesulfobacteriota	40100-B	1.1153	HESC	1.23824	0.800431
Bacteria	Thermodesulfobacteriota	40123-F	1.59598	HESC	1.23824	0.800431
Bacteria	Thermodesulfobacteriota	40134-B	1.53611	HESC	1.23824	0.800431
Bacteria	Thermodesulfobacteriota	40139-H	1.11676	HESC	1.23824	0.800431
Bacteria	Thermodesulfobacteriota	40168-D	1.19752	HESC	1.23824	0.800431
Bacteria	Thermodesulfobacteriota	40231-F	1.29312	HESC	1.23824	0.800431
Bacteria	Thermodesulfobacteriota	40242-B	2.64615	HESC	1.23824	0.800431
Bacteria	Thermodesulfobacteriota	40250-D	3.24197	HESC	1.23824	0.800431
Bacteria	Thermodesulfobacteriota	40257-B	0.899963	HESC	1.23824	0.800431
Bacteria	Thermodesulfobacteriota	40265-D	1.025	HESC	1.23824	0.800431
Bacteria	Thermodesulfobacteriota	40283-F	3.2976	HESC	1.23824	0.800431
Bacteria	Thermodesulfobacteriota	40353-B	1.77062	HESC	1.23824	0.800431
Bacteria	Thermodesulfobacteriota	40363-B	0.441844	HESC	1.23824	0.800431
Bacteria	Thermodesulfobacteriota	40435-H	0.748495	HESC	1.23824	0.800431
Bacteria	Thermodesulfobacteriota	40436-B	0.865977	HESC	1.23824	0.800431
Bacteria	Thermodesulfobacteriota	40491-D	0.998048	HESC	1.23824	0.800431
Bacteria	Thermodesulfobacteriota	40492-H	1.66309	HESC	1.23824	0.800431
Bacteria	Thermodesulfobacteriota	40511-D	0.6377	HESC	1.23824	0.800431
Bacteria	Thermodesulfobacteriota	40512-B	0.280243	HESC	1.23824	0.800431
Bacteria	Thermodesulfobacteriota	40577-B	0.396921	HESC	1.23824	0.800431
Eukaryota	Basidiomycota	40007-D	122.905	HESC	62.7717	46.744
Eukaryota	Basidiomycota	40061-B	64.9242	HESC	62.7717	46.744
Eukaryota	Basidiomycota	40067-F	0.806063	HESC	62.7717	46.744
Eukaryota	Basidiomycota	40094-D	39.6002	HESC	62.7717	46.744
Eukaryota	Basidiomycota	40096-F	81.4228	HESC	62.7717	46.744
Eukaryota	Basidiomycota	40100-B	44.9514	HESC	62.7717	46.744
Eukaryota	Basidiomycota	40123-F	114.705	HESC	62.7717	46.744
Eukaryota	Basidiomycota	40134-B	106.113	HESC	62.7717	46.744
Eukaryota	Basidiomycota	40139-H	63.0972	HESC	62.7717	46.744
Eukaryota	Basidiomycota	40168-D	77.4965	HESC	62.7717	46.744
Eukaryota	Basidiomycota	40231-F	1.87213	HESC	62.7717	46.744
Eukaryota	Basidiomycota	40242-B	197.749	HESC	62.7717	46.744
Eukaryota	Basidiomycota	40250-D	76.1263	HESC	62.7717	46.744
Eukaryota	Basidiomycota	40257-B	51.7479	HESC	62.7717	46.744
Eukaryota	Basidiomycota	40265-D	20.7674	HESC	62.7717	46.744
Eukaryota	Basidiomycota	40283-F	119.009	HESC	62.7717	46.744
Eukaryota	Basidiomycota	40353-B	4.86144	HESC	62.7717	46.744
Eukaryota	Basidiomycota	40363-B	2.66874	HESC	62.7717	46.744
Eukaryota	Basidiomycota	40435-H	98.8014	HESC	62.7717	46.744
Eukaryota	Basidiomycota	40436-B	58.3504	HESC	62.7717	46.744
Eukaryota	Basidiomycota	40491-D	57.1338	HESC	62.7717	46.744
Eukaryota	Basidiomycota	40492-H	72.968	HESC	62.7717	46.744
Eukaryota	Basidiomycota	40511-D	41.9757	HESC	62.7717	46.744
Eukaryota	Basidiomycota	40512-B	30.4264	HESC	62.7717	46.744
Eukaryota	Basidiomycota	40577-B	18.814	HESC	62.7717	46.744
Viruses	Preplasmiviricota	40007-D	5.17245	HESC	2.94932	3.04208
Viruses	Preplasmiviricota	40061-B	2.10423	HESC	2.94932	3.04208
Viruses	Preplasmiviricota	40067-F	2.1495	HESC	2.94932	3.04208
Viruses	Preplasmiviricota	40094-D	0	HESC	2.94932	3.04208
Viruses	Preplasmiviricota	40096-F	0.701774	HESC	2.94932	3.04208
Viruses	Preplasmiviricota	40100-B	3.83081	HESC	2.94932	3.04208
Viruses	Preplasmiviricota	40123-F	0	HESC	2.94932	3.04208
Viruses	Preplasmiviricota	40134-B	2.50628	HESC	2.94932	3.04208
Viruses	Preplasmiviricota	40139-H	2.706	HESC	2.94932	3.04208
Viruses	Preplasmiviricota	40168-D	5.68821	HESC	2.94932	3.04208
Viruses	Preplasmiviricota	40231-F	3.10735	HESC	2.94932	3.04208
Viruses	Preplasmiviricota	40242-B	5.95384	HESC	2.94932	3.04208
Viruses	Preplasmiviricota	40250-D	4.32263	HESC	2.94932	3.04208
Viruses	Preplasmiviricota	40257-B	7.42469	HESC	2.94932	3.04208
Viruses	Preplasmiviricota	40265-D	0	HESC	2.94932	3.04208
Viruses	Preplasmiviricota	40283-F	5.61085	HESC	2.94932	3.04208
Viruses	Preplasmiviricota	40353-B	13.1865	HESC	2.94932	3.04208
Viruses	Preplasmiviricota	40363-B	1.25484	HESC	2.94932	3.04208
Viruses	Preplasmiviricota	40435-H	0	HESC	2.94932	3.04208
Viruses	Preplasmiviricota	40436-B	0.536081	HESC	2.94932	3.04208
Viruses	Preplasmiviricota	40491-D	3.13422	HESC	2.94932	3.04208
Viruses	Preplasmiviricota	40492-H	0	HESC	2.94932	3.04208
Viruses	Preplasmiviricota	40511-D	1.95061	HESC	2.94932	3.04208
Viruses	Preplasmiviricota	40512-B	1.24108	HESC	2.94932	3.04208
Viruses	Preplasmiviricota	40577-B	1.15107	HESC	2.94932	3.04208
Viruses	Uroviricota	40007-D	1.43237	HESC	1.4244	0.998624
Viruses	Uroviricota	40061-B	2.14807	HESC	1.4244	0.998624
Viruses	Uroviricota	40067-F	0.7165	HESC	1.4244	0.998624
Viruses	Uroviricota	40094-D	0.77363	HESC	1.4244	0.998624
Viruses	Uroviricota	40096-F	0.136931	HESC	1.4244	0.998624
Viruses	Uroviricota	40100-B	1.45474	HESC	1.4244	0.998624
Viruses	Uroviricota	40123-F	1.5445	HESC	1.4244	0.998624
Viruses	Uroviricota	40134-B	1.94035	HESC	1.4244	0.998624
Viruses	Uroviricota	40139-H	0.644287	HESC	1.4244	0.998624
Viruses	Uroviricota	40168-D	2.01012	HESC	1.4244	0.998624
Viruses	Uroviricota	40231-F	2.06514	HESC	1.4244	0.998624
Viruses	Uroviricota	40242-B	1.42485	HESC	1.4244	0.998624
Viruses	Uroviricota	40250-D	0.960584	HESC	1.4244	0.998624
Viruses	Uroviricota	40257-B	1.25995	HESC	1.4244	0.998624
Viruses	Uroviricota	40265-D	1.69348	HESC	1.4244	0.998624
Viruses	Uroviricota	40283-F	3.49447	HESC	1.4244	0.998624
Viruses	Uroviricota	40353-B	2.11232	HESC	1.4244	0.998624
Viruses	Uroviricota	40363-B	0.494865	HESC	1.4244	0.998624
Viruses	Uroviricota	40435-H	4.49097	HESC	1.4244	0.998624
Viruses	Uroviricota	40436-B	1.56701	HESC	1.4244	0.998624
Viruses	Uroviricota	40491-D	0.192606	HESC	1.4244	0.998624
Viruses	Uroviricota	40492-H	1.28889	HESC	1.4244	0.998624
Viruses	Uroviricota	40511-D	0.525165	HESC	1.4244	0.998624
Viruses	Uroviricota	40512-B	0.920799	HESC	1.4244	0.998624
Viruses	Uroviricota	40577-B	0.317537	HESC	1.4244	0.998624
Archaea	Euryarchaeota	40056-B	24.3899	HESN	10.2685	5.75
Archaea	Euryarchaeota	40088-F	3.78964	HESN	10.2685	5.75
Archaea	Euryarchaeota	40099-B	7.47115	HESN	10.2685	5.75
Archaea	Euryarchaeota	40102-F	8.49599	HESN	10.2685	5.75
Archaea	Euryarchaeota	40133-F	2.5302	HESN	10.2685	5.75
Archaea	Euryarchaeota	40143-A	15.3044	HESN	10.2685	5.75
Archaea	Euryarchaeota	40148-H	7.86825	HESN	10.2685	5.75
Archaea	Euryarchaeota	40154-D	9.89186	HESN	10.2685	5.75
Archaea	Euryarchaeota	40217-B	10.9126	HESN	10.2685	5.75
Archaea	Euryarchaeota	40228-D	13.7429	HESN	10.2685	5.75
Archaea	Euryarchaeota	40238-B	12.6373	HESN	10.2685	5.75
Archaea	Euryarchaeota	40241-F	13.7637	HESN	10.2685	5.75
Archaea	Euryarchaeota	40246-B	3.96524	HESN	10.2685	5.75
Archaea	Euryarchaeota	40254-D	3.23588	HESN	10.2685	5.75
Archaea	Euryarchaeota	40291-F	5.90747	HESN	10.2685	5.75
Archaea	Euryarchaeota	40344-B	9.88072	HESN	10.2685	5.75
Archaea	Euryarchaeota	40345-J	8.14968	HESN	10.2685	5.75
Archaea	Euryarchaeota	40351-B	3.40412	HESN	10.2685	5.75
Archaea	Euryarchaeota	40368-B	9.01334	HESN	10.2685	5.75
Archaea	Euryarchaeota	40444-A	12.3706	HESN	10.2685	5.75
Archaea	Euryarchaeota	40483-D	20.3274	HESN	10.2685	5.75
Archaea	Euryarchaeota	40515-D	16.434	HESN	10.2685	5.75
Archaea	Euryarchaeota	40518-B	17.7454	HESN	10.2685	5.75
Archaea	Euryarchaeota	40521-F	5.21281	HESN	10.2685	5.75
Bacteria	Bacillota	40056-B	466.144	HESN	242.502	151.56
Bacteria	Bacillota	40088-F	164.052	HESN	242.502	151.56
Bacteria	Bacillota	40099-B	251.27	HESN	242.502	151.56
Bacteria	Bacillota	40102-F	174.843	HESN	242.502	151.56
Bacteria	Bacillota	40133-F	95.2777	HESN	242.502	151.56
Bacteria	Bacillota	40143-A	360.097	HESN	242.502	151.56
Bacteria	Bacillota	40148-H	465.827	HESN	242.502	151.56
Bacteria	Bacillota	40154-D	390.201	HESN	242.502	151.56
Bacteria	Bacillota	40217-B	164.438	HESN	242.502	151.56
Bacteria	Bacillota	40228-D	488.938	HESN	242.502	151.56
Bacteria	Bacillota	40238-B	304.413	HESN	242.502	151.56
Bacteria	Bacillota	40241-F	538.168	HESN	242.502	151.56
Bacteria	Bacillota	40246-B	129.709	HESN	242.502	151.56
Bacteria	Bacillota	40254-D	144.927	HESN	242.502	151.56
Bacteria	Bacillota	40291-F	183.01	HESN	242.502	151.56
Bacteria	Bacillota	40344-B	191.825	HESN	242.502	151.56
Bacteria	Bacillota	40345-J	288.226	HESN	242.502	151.56
Bacteria	Bacillota	40351-B	184.171	HESN	242.502	151.56
Bacteria	Bacillota	40368-B	242.56	HESN	242.502	151.56
Bacteria	Bacillota	40444-A	387.36	HESN	242.502	151.56
Bacteria	Bacillota	40483-D	47.7623	HESN	242.502	151.56
Bacteria	Bacillota	40515-D	76.635	HESN	242.502	151.56
Bacteria	Bacillota	40518-B	43.8425	HESN	242.502	151.56
Bacteria	Bacillota	40521-F	36.3511	HESN	242.502	151.56
Bacteria	Cyanobacteriota	40056-B	1.77796	HESN	1.62978	1.58528
Bacteria	Cyanobacteriota	40088-F	5.38528	HESN	1.62978	1.58528
Bacteria	Cyanobacteriota	40099-B	1.40965	HESN	1.62978	1.58528
Bacteria	Cyanobacteriota	40102-F	2.52701	HESN	1.62978	1.58528
Bacteria	Cyanobacteriota	40133-F	0.316274	HESN	1.62978	1.58528
Bacteria	Cyanobacteriota	40143-A	1.7286	HESN	1.62978	1.58528
Bacteria	Cyanobacteriota	40148-H	1.86704	HESN	1.62978	1.58528
Bacteria	Cyanobacteriota	40154-D	2.14864	HESN	1.62978	1.58528
Bacteria	Cyanobacteriota	40217-B	1.27501	HESN	1.62978	1.58528
Bacteria	Cyanobacteriota	40228-D	1.17688	HESN	1.62978	1.58528
Bacteria	Cyanobacteriota	40238-B	7.00229	HESN	1.62978	1.58528
Bacteria	Cyanobacteriota	40241-F	2.23965	HESN	1.62978	1.58528
Bacteria	Cyanobacteriota	40246-B	0.762547	HESN	1.62978	1.58528
Bacteria	Cyanobacteriota	40254-D	0.687624	HESN	1.62978	1.58528
Bacteria	Cyanobacteriota	40291-F	1.57802	HESN	1.62978	1.58528
Bacteria	Cyanobacteriota	40344-B	0.797391	HESN	1.62978	1.58528
Bacteria	Cyanobacteriota	40345-J	0.72506	HESN	1.62978	1.58528
Bacteria	Cyanobacteriota	40351-B	0.348453	HESN	1.62978	1.58528
Bacteria	Cyanobacteriota	40368-B	0.673894	HESN	1.62978	1.58528
Bacteria	Cyanobacteriota	40444-A	1.51295	HESN	1.62978	1.58528
Bacteria	Cyanobacteriota	40483-D	0.202185	HESN	1.62978	1.58528
Bacteria	Cyanobacteriota	40515-D	2.18664	HESN	1.62978	1.58528
Bacteria	Cyanobacteriota	40518-B	0.214144	HESN	1.62978	1.58528
Bacteria	Cyanobacteriota	40521-F	0.571504	HESN	1.62978	1.58528
Bacteria	Myxococcota	40056-B	0.501475	HESN	0.582215	0.514864
Bacteria	Myxococcota	40088-F	0.349046	HESN	0.582215	0.514864
Bacteria	Myxococcota	40099-B	0.140965	HESN	0.582215	0.514864
Bacteria	Myxococcota	40102-F	0.392123	HESN	0.582215	0.514864
Bacteria	Myxococcota	40133-F	0.118603	HESN	0.582215	0.514864
Bacteria	Myxococcota	40143-A	1.05403	HESN	0.582215	0.514864
Bacteria	Myxococcota	40148-H	0.533441	HESN	0.582215	0.514864
Bacteria	Myxococcota	40154-D	0.405404	HESN	0.582215	0.514864
Bacteria	Myxococcota	40217-B	0.637503	HESN	0.582215	0.514864
Bacteria	Myxococcota	40228-D	0.911135	HESN	0.582215	0.514864
Bacteria	Myxococcota	40238-B	2.19598	HESN	0.582215	0.514864
Bacteria	Myxococcota	40241-F	1.58812	HESN	0.582215	0.514864
Bacteria	Myxococcota	40246-B	0.228764	HESN	0.582215	0.514864
Bacteria	Myxococcota	40254-D	0.161794	HESN	0.582215	0.514864
Bacteria	Myxococcota	40291-F	0.121386	HESN	0.582215	0.514864
Bacteria	Myxococcota	40344-B	0.936068	HESN	0.582215	0.514864
Bacteria	Myxococcota	40345-J	0.145012	HESN	0.582215	0.514864
Bacteria	Myxococcota	40351-B	0.428866	HESN	0.582215	0.514864
Bacteria	Myxococcota	40368-B	0	HESN	0.582215	0.514864
Bacteria	Myxococcota	40444-A	0.533982	HESN	0.582215	0.514864
Bacteria	Myxococcota	40483-D	0.40437	HESN	0.582215	0.514864
Bacteria	Myxococcota	40515-D	1.16165	HESN	0.582215	0.514864
Bacteria	Myxococcota	40518-B	0.642433	HESN	0.582215	0.514864
Bacteria	Myxococcota	40521-F	0.381003	HESN	0.582215	0.514864
Bacteria	Thermodesulfobacteriota	40056-B	2.55297	HESN	0.797898	0.53072
Bacteria	Thermodesulfobacteriota	40088-F	0.349046	HESN	0.797898	0.53072
Bacteria	Thermodesulfobacteriota	40099-B	0.317172	HESN	0.797898	0.53072
Bacteria	Thermodesulfobacteriota	40102-F	0.392123	HESN	0.797898	0.53072
Bacteria	Thermodesulfobacteriota	40133-F	0.474412	HESN	0.797898	0.53072
Bacteria	Thermodesulfobacteriota	40143-A	0.84322	HESN	0.797898	0.53072
Bacteria	Thermodesulfobacteriota	40148-H	0.844615	HESN	0.797898	0.53072
Bacteria	Thermodesulfobacteriota	40154-D	0.891889	HESN	0.797898	0.53072
Bacteria	Thermodesulfobacteriota	40217-B	0.337502	HESN	0.797898	0.53072
Bacteria	Thermodesulfobacteriota	40228-D	0.759279	HESN	0.797898	0.53072
Bacteria	Thermodesulfobacteriota	40238-B	1.40874	HESN	0.797898	0.53072
Bacteria	Thermodesulfobacteriota	40241-F	1.71028	HESN	0.797898	0.53072
Bacteria	Thermodesulfobacteriota	40246-B	0.495655	HESN	0.797898	0.53072
Bacteria	Thermodesulfobacteriota	40254-D	0.202242	HESN	0.797898	0.53072
Bacteria	Thermodesulfobacteriota	40291-F	0.606932	HESN	0.797898	0.53072
Bacteria	Thermodesulfobacteriota	40344-B	0.797391	HESN	0.797898	0.53072
Bacteria	Thermodesulfobacteriota	40345-J	0.84107	HESN	0.797898	0.53072
Bacteria	Thermodesulfobacteriota	40351-B	0.321649	HESN	0.797898	0.53072
Bacteria	Thermodesulfobacteriota	40368-B	1.22143	HESN	0.797898	0.53072
Bacteria	Thermodesulfobacteriota	40444-A	0.800974	HESN	0.797898	0.53072
Bacteria	Thermodesulfobacteriota	40483-D	0.839845	HESN	0.797898	0.53072
Bacteria	Thermodesulfobacteriota	40515-D	1.04207	HESN	0.797898	0.53072
Bacteria	Thermodesulfobacteriota	40518-B	0.856578	HESN	0.797898	0.53072
Bacteria	Thermodesulfobacteriota	40521-F	0.242456	HESN	0.797898	0.53072
Eukaryota	Basidiomycota	40056-B	70.0242	HESN	37.4951	32.8581
Eukaryota	Basidiomycota	40088-F	16.2556	HESN	37.4951	32.8581
Eukaryota	Basidiomycota	40099-B	31.6467	HESN	37.4951	32.8581
Eukaryota	Basidiomycota	40102-F	13.4629	HESN	37.4951	32.8581
Eukaryota	Basidiomycota	40133-F	19.5299	HESN	37.4951	32.8581
Eukaryota	Basidiomycota	40143-A	71.4629	HESN	37.4951	32.8581
Eukaryota	Basidiomycota	40148-H	64.2796	HESN	37.4951	32.8581
Eukaryota	Basidiomycota	40154-D	74.3917	HESN	37.4951	32.8581
Eukaryota	Basidiomycota	40217-B	34.7627	HESN	37.4951	32.8581
Eukaryota	Basidiomycota	40228-D	122.775	HESN	37.4951	32.8581
Eukaryota	Basidiomycota	40238-B	68.8627	HESN	37.4951	32.8581
Eukaryota	Basidiomycota	40241-F	86.0841	HESN	37.4951	32.8581
Eukaryota	Basidiomycota	40246-B	10.9807	HESN	37.4951	32.8581
Eukaryota	Basidiomycota	40254-D	11.6492	HESN	37.4951	32.8581
Eukaryota	Basidiomycota	40291-F	16.9941	HESN	37.4951	32.8581
Eukaryota	Basidiomycota	40344-B	6.79516	HESN	37.4951	32.8581
Eukaryota	Basidiomycota	40345-J	28.6544	HESN	37.4951	32.8581
Eukaryota	Basidiomycota	40351-B	27.8495	HESN	37.4951	32.8581
Eukaryota	Basidiomycota	40368-B	41.8657	HESN	37.4951	32.8581
Eukaryota	Basidiomycota	40444-A	68.0383	HESN	37.4951	32.8581
Eukaryota	Basidiomycota	40483-D	2.36401	HESN	37.4951	32.8581
Eukaryota	Basidiomycota	40515-D	6.62826	HESN	37.4951	32.8581
Eukaryota	Basidiomycota	40518-B	3.71184	HESN	37.4951	32.8581
Eukaryota	Basidiomycota	40521-F	0.81396	HESN	37.4951	32.8581
Viruses	Preplasmiviricota	40056-B	0	HESN	1.45555	1.11906
Viruses	Preplasmiviricota	40088-F	0	HESN	1.45555	1.11906
Viruses	Preplasmiviricota	40099-B	1.022	HESN	1.45555	1.11906
Viruses	Preplasmiviricota	40102-F	1.17637	HESN	1.45555	1.11906
Viruses	Preplasmiviricota	40133-F	1.62091	HESN	1.45555	1.11906
Viruses	Preplasmiviricota	40143-A	2.10805	HESN	1.45555	1.11906
Viruses	Preplasmiviricota	40148-H	1.46696	HESN	1.45555	1.11906
Viruses	Preplasmiviricota	40154-D	1.45945	HESN	1.45555	1.11906
Viruses	Preplasmiviricota	40217-B	2.10001	HESN	1.45555	1.11906
Viruses	Preplasmiviricota	40228-D	2.80933	HESN	1.45555	1.11906
Viruses	Preplasmiviricota	40238-B	2.07168	HESN	1.45555	1.11906
Viruses	Preplasmiviricota	40241-F	1.05874	HESN	1.45555	1.11906
Viruses	Preplasmiviricota	40246-B	0	HESN	1.45555	1.11906
Viruses	Preplasmiviricota	40254-D	1.17301	HESN	1.45555	1.11906
Viruses	Preplasmiviricota	40291-F	1.1734	HESN	1.45555	1.11906
Viruses	Preplasmiviricota	40344-B	1.04008	HESN	1.45555	1.11906
Viruses	Preplasmiviricota	40345-J	0	HESN	1.45555	1.11906
Viruses	Preplasmiviricota	40351-B	2.86804	HESN	1.45555	1.11906
Viruses	Preplasmiviricota	40368-B	3.28523	HESN	1.45555	1.11906
Viruses	Preplasmiviricota	40444-A	0	HESN	1.45555	1.11906
Viruses	Preplasmiviricota	40483-D	3.73265	HESN	1.45555	1.11906
Viruses	Preplasmiviricota	40515-D	2.34039	HESN	1.45555	1.11906
Viruses	Preplasmiviricota	40518-B	2.42697	HESN	1.45555	1.11906
Viruses	Preplasmiviricota	40521-F	0	HESN	1.45555	1.11906
Viruses	Uroviricota	40056-B	1.41325	HESN	0.883293	0.669432
Viruses	Uroviricota	40088-F	0.249318	HESN	0.883293	0.669432
Viruses	Uroviricota	40099-B	0.775308	HESN	0.883293	0.669432
Viruses	Uroviricota	40102-F	0.348553	HESN	0.883293	0.669432
Viruses	Uroviricota	40133-F	0.27674	HESN	0.883293	0.669432
Viruses	Uroviricota	40143-A	0.801059	HESN	0.883293	0.669432
Viruses	Uroviricota	40148-H	1.42251	HESN	0.883293	0.669432
Viruses	Uroviricota	40154-D	1.66216	HESN	0.883293	0.669432
Viruses	Uroviricota	40217-B	0.487502	HESN	0.883293	0.669432
Viruses	Uroviricota	40228-D	1.25281	HESN	0.883293	0.669432
Viruses	Uroviricota	40238-B	1.40874	HESN	0.883293	0.669432
Viruses	Uroviricota	40241-F	3.01335	HESN	0.883293	0.669432
Viruses	Uroviricota	40246-B	0.57191	HESN	0.883293	0.669432
Viruses	Uroviricota	40254-D	0.080897	HESN	0.883293	0.669432
Viruses	Uroviricota	40291-F	0.364159	HESN	0.883293	0.669432
Viruses	Uroviricota	40344-B	0.797391	HESN	0.883293	0.669432
Viruses	Uroviricota	40345-J	0.348029	HESN	0.883293	0.669432
Viruses	Uroviricota	40351-B	0.375258	HESN	0.883293	0.669432
Viruses	Uroviricota	40368-B	0.505421	HESN	0.883293	0.669432
Viruses	Uroviricota	40444-A	1.69094	HESN	0.883293	0.669432
Viruses	Uroviricota	40483-D	1.27532	HESN	0.883293	0.669432
Viruses	Uroviricota	40515-D	0.939573	HESN	0.883293	0.669432
Viruses	Uroviricota	40518-B	0.913683	HESN	0.883293	0.669432
Viruses	Uroviricota	40521-F	0.225138	HESN	0.883293	0.669432

## Sheet: Fig 5-A
estimate	statistic	p.value	method	alternative	kingdom	phylum	cell_population
-0.0956388	21474.5	0.513312	Spearman's rank correlation rho	two.sided	Archaea	Euryarchaeota	a4b7 (% NK)
0.223471	15220	0.122709	Spearman's rank correlation rho	two.sided	Archaea	Euryarchaeota	HLA-DR+ (% NK)
0.026775	19075.2	0.855097	Spearman's rank correlation rho	two.sided	Archaea	Euryarchaeota	CD16+ (% of NK)
0.259515	14513.5	0.0717507	Spearman's rank correlation rho	two.sided	Archaea	Euryarchaeota	ILT-2 (% of NK)
0.0341325	18931	0.815895	Spearman's rank correlation rho	two.sided	Archaea	Euryarchaeota	a4b7+ (% of iNKT)
-0.0928754	21420.4	0.525612	Spearman's rank correlation rho	two.sided	Archaea	Euryarchaeota	a4b7+ (% of CD4 iNKT)
0.0540478	18540.7	0.712249	Spearman's rank correlation rho	two.sided	Archaea	Euryarchaeota	Tbet+ (% of iNKT)
0.0875374	17884.3	0.549778	Spearman's rank correlation rho	two.sided	Archaea	Euryarchaeota	a4b7hi (% of memory CD4)
-0.23608	24227.2	0.102453	Spearman's rank correlation rho	two.sided	Bacteria	Acidobacteriota	a4b7 (% NK)
-0.0284285	20157.2	0.846253	Spearman's rank correlation rho	two.sided	Bacteria	Acidobacteriota	HLA-DR+ (% NK)
-0.0504245	20588.3	0.730787	Spearman's rank correlation rho	two.sided	Bacteria	Acidobacteriota	CD16+ (% of NK)
0.0176138	19254.8	0.904386	Spearman's rank correlation rho	two.sided	Bacteria	Acidobacteriota	ILT-2 (% of NK)
-0.0734477	21039.6	0.615991	Spearman's rank correlation rho	two.sided	Bacteria	Acidobacteriota	a4b7+ (% of iNKT)
-0.0361545	20308.6	0.805195	Spearman's rank correlation rho	two.sided	Bacteria	Acidobacteriota	a4b7+ (% of CD4 iNKT)
-0.033788	20262.2	0.817722	Spearman's rank correlation rho	two.sided	Bacteria	Acidobacteriota	Tbet+ (% of iNKT)
-0.0552618	20683.1	0.706073	Spearman's rank correlation rho	two.sided	Bacteria	Acidobacteriota	a4b7hi (% of memory CD4)
-0.0435714	20454	0.766262	Spearman's rank correlation rho	two.sided	Bacteria	Actinomycetota	a4b7 (% NK)
0.141939	16818	0.330623	Spearman's rank correlation rho	two.sided	Bacteria	Actinomycetota	HLA-DR+ (% NK)
-0.0561792	20701.1	0.701419	Spearman's rank correlation rho	two.sided	Bacteria	Actinomycetota	CD16+ (% of NK)
0.0839307	17955	0.5664	Spearman's rank correlation rho	two.sided	Bacteria	Actinomycetota	ILT-2 (% of NK)
-0.204511	23608.4	0.158668	Spearman's rank correlation rho	two.sided	Bacteria	Actinomycetota	a4b7+ (% of iNKT)
0.213628	15412.9	0.140518	Spearman's rank correlation rho	two.sided	Bacteria	Actinomycetota	a4b7+ (% of CD4 iNKT)
-0.0744464	21059.1	0.611188	Spearman's rank correlation rho	two.sided	Bacteria	Actinomycetota	Tbet+ (% of iNKT)
0.139799	16859.9	0.338038	Spearman's rank correlation rho	two.sided	Bacteria	Actinomycetota	a4b7hi (% of memory CD4)
0.191351	15849.5	0.187809	Spearman's rank correlation rho	two.sided	Bacteria	Armatimonadota	a4b7 (% NK)
-0.0080853	19758.5	0.95603	Spearman's rank correlation rho	two.sided	Bacteria	Armatimonadota	HLA-DR+ (% NK)
-0.0543829	20665.9	0.710542	Spearman's rank correlation rho	two.sided	Bacteria	Armatimonadota	CD16+ (% of NK)
-0.0149026	19892.1	0.91905	Spearman's rank correlation rho	two.sided	Bacteria	Armatimonadota	ILT-2 (% of NK)
0.0569197	18484.4	0.69767	Spearman's rank correlation rho	two.sided	Bacteria	Armatimonadota	a4b7+ (% of iNKT)
0.165435	16357.5	0.255957	Spearman's rank correlation rho	two.sided	Bacteria	Armatimonadota	a4b7+ (% of CD4 iNKT)
0.179559	16080.6	0.217007	Spearman's rank correlation rho	two.sided	Bacteria	Armatimonadota	Tbet+ (% of iNKT)
0.112642	17392.2	0.440948	Spearman's rank correlation rho	two.sided	Bacteria	Armatimonadota	a4b7hi (% of memory CD4)
-0.0164286	19922	0.910793	Spearman's rank correlation rho	two.sided	Bacteria	Bacillota	a4b7 (% NK)
0.158469	16494	0.276799	Spearman's rank correlation rho	two.sided	Bacteria	Bacillota	HLA-DR+ (% NK)
0.0170936	19265	0.907197	Spearman's rank correlation rho	two.sided	Bacteria	Bacillota	CD16+ (% of NK)
0.260925	14485.9	0.0701663	Spearman's rank correlation rho	two.sided	Bacteria	Bacillota	ILT-2 (% of NK)
-0.22788	24066.5	0.115307	Spearman's rank correlation rho	two.sided	Bacteria	Bacillota	a4b7+ (% of iNKT)
0.100921	17621.9	0.49021	Spearman's rank correlation rho	two.sided	Bacteria	Bacillota	a4b7+ (% of CD4 iNKT)
-0.144351	22429.3	0.322384	Spearman's rank correlation rho	two.sided	Bacteria	Bacillota	Tbet+ (% of iNKT)
-0.0060716	19719	0.966974	Spearman's rank correlation rho	two.sided	Bacteria	Bacillota	a4b7hi (% of memory CD4)
-0.062449	20824	0.669908	Spearman's rank correlation rho	two.sided	Bacteria	Bacteroidota	a4b7 (% NK)
0.166633	16334	0.252483	Spearman's rank correlation rho	two.sided	Bacteria	Bacteroidota	HLA-DR+ (% NK)
-0.114195	21838.2	0.434631	Spearman's rank correlation rho	two.sided	Bacteria	Bacteroidota	CD16+ (% of NK)
0.15781	16506.9	0.278827	Spearman's rank correlation rho	two.sided	Bacteria	Bacteroidota	ILT-2 (% of NK)
-0.339422	26252.7	0.0170361	Spearman's rank correlation rho	two.sided	Bacteria	Bacteroidota	a4b7+ (% of iNKT)
0.157096	16520.9	0.281037	Spearman's rank correlation rho	two.sided	Bacteria	Bacteroidota	a4b7+ (% of CD4 iNKT)
-0.181753	23162.4	0.211347	Spearman's rank correlation rho	two.sided	Bacteria	Bacteroidota	Tbet+ (% of iNKT)
0.00688793	19465	0.962536	Spearman's rank correlation rho	two.sided	Bacteria	Bacteroidota	a4b7hi (% of memory CD4)
-0.0664264	20902	0.650201	Spearman's rank correlation rho	two.sided	Bacteria	Bdellovibrionota	a4b7 (% NK)
-0.000781	19615.3	0.995752	Spearman's rank correlation rho	two.sided	Bacteria	Bdellovibrionota	HLA-DR+ (% NK)
-0.006307	19723.6	0.965694	Spearman's rank correlation rho	two.sided	Bacteria	Bdellovibrionota	CD16+ (% of NK)
-0.0390701	20365.8	0.78983	Spearman's rank correlation rho	two.sided	Bacteria	Bdellovibrionota	ILT-2 (% of NK)
-0.0600061	20776.1	0.682122	Spearman's rank correlation rho	two.sided	Bacteria	Bdellovibrionota	a4b7+ (% of iNKT)
0.173968	16190.2	0.231898	Spearman's rank correlation rho	two.sided	Bacteria	Bdellovibrionota	a4b7+ (% of CD4 iNKT)
0.122956	17190.1	0.399973	Spearman's rank correlation rho	two.sided	Bacteria	Bdellovibrionota	Tbet+ (% of iNKT)
0.0952277	17733.5	0.515132	Spearman's rank correlation rho	two.sided	Bacteria	Bdellovibrionota	a4b7hi (% of memory CD4)
0.0018926	19562.9	0.989703	Spearman's rank correlation rho	two.sided	Bacteria	Campylobacterota	a4b7 (% NK)
-0.0678181	20929.2	0.64336	Spearman's rank correlation rho	two.sided	Bacteria	Campylobacterota	HLA-DR+ (% NK)
0.200794	15664.4	0.16654	Spearman's rank correlation rho	two.sided	Bacteria	Campylobacterota	CD16+ (% of NK)
-0.0739184	21048.8	0.613726	Spearman's rank correlation rho	two.sided	Bacteria	Campylobacterota	ILT-2 (% of NK)
-0.181393	23155.3	0.21227	Spearman's rank correlation rho	two.sided	Bacteria	Campylobacterota	a4b7+ (% of iNKT)
0.237475	14945.5	0.100381	Spearman's rank correlation rho	two.sided	Bacteria	Campylobacterota	a4b7+ (% of CD4 iNKT)
-0.0316517	20220.4	0.829069	Spearman's rank correlation rho	two.sided	Bacteria	Campylobacterota	Tbet+ (% of iNKT)
-0.0075706	19748.4	0.958826	Spearman's rank correlation rho	two.sided	Bacteria	Campylobacterota	a4b7hi (% of memory CD4)
-0.0845238	21256.7	0.563651	Spearman's rank correlation rho	two.sided	Bacteria	Candidatus Absconditabacteria	a4b7 (% NK)
0.119048	17266.7	0.41523	Spearman's rank correlation rho	two.sided	Bacteria	Candidatus Absconditabacteria	HLA-DR+ (% NK)
-0.147634	22493.6	0.311385	Spearman's rank correlation rho	two.sided	Bacteria	Candidatus Absconditabacteria	CD16+ (% of NK)
0.00922643	19419.2	0.949831	Spearman's rank correlation rho	two.sided	Bacteria	Candidatus Absconditabacteria	ILT-2 (% of NK)
-0.159838	22732.8	0.272619	Spearman's rank correlation rho	two.sided	Bacteria	Candidatus Absconditabacteria	a4b7+ (% of iNKT)
0.0574419	18474.1	0.695031	Spearman's rank correlation rho	two.sided	Bacteria	Candidatus Absconditabacteria	a4b7+ (% of CD4 iNKT)
-0.14942	22528.6	0.305502	Spearman's rank correlation rho	two.sided	Bacteria	Candidatus Absconditabacteria	Tbet+ (% of iNKT)
0.14792	16700.8	0.310437	Spearman's rank correlation rho	two.sided	Bacteria	Candidatus Absconditabacteria	a4b7hi (% of memory CD4)
0.0612372	18399.8	0.675956	Spearman's rank correlation rho	two.sided	Bacteria	Candidatus Bipolaricaulota	a4b7 (% NK)
-0.0918559	21400.4	0.530187	Spearman's rank correlation rho	two.sided	Bacteria	Candidatus Bipolaricaulota	HLA-DR+ (% NK)
0.163316	16399	0.262182	Spearman's rank correlation rho	two.sided	Bacteria	Candidatus Bipolaricaulota	CD16+ (% of NK)
-0.163303	22800.7	0.262219	Spearman's rank correlation rho	two.sided	Bacteria	Candidatus Bipolaricaulota	ILT-2 (% of NK)
-0.244974	24401.5	0.0897898	Spearman's rank correlation rho	two.sided	Bacteria	Candidatus Bipolaricaulota	a4b7+ (% of iNKT)
0.132684	16999.4	0.363435	Spearman's rank correlation rho	two.sided	Bacteria	Candidatus Bipolaricaulota	a4b7+ (% of CD4 iNKT)
-0.224559	24001.4	0.120848	Spearman's rank correlation rho	two.sided	Bacteria	Candidatus Bipolaricaulota	Tbet+ (% of iNKT)
-0.0816517	21200.4	0.577022	Spearman's rank correlation rho	two.sided	Bacteria	Candidatus Bipolaricaulota	a4b7hi (% of memory CD4)
0.051031	18599.8	0.727673	Spearman's rank correlation rho	two.sided	Bacteria	Candidatus Cloacimonadota	a4b7 (% NK)
-0.0306186	20200.1	0.834568	Spearman's rank correlation rho	two.sided	Bacteria	Candidatus Cloacimonadota	HLA-DR+ (% NK)
0	19600	1	Spearman's rank correlation rho	two.sided	Bacteria	Candidatus Cloacimonadota	CD16+ (% of NK)
-0.112271	21800.5	0.442462	Spearman's rank correlation rho	two.sided	Bacteria	Candidatus Cloacimonadota	ILT-2 (% of NK)
-0.040829	20400.2	0.780597	Spearman's rank correlation rho	two.sided	Bacteria	Candidatus Cloacimonadota	a4b7+ (% of iNKT)
0.0408259	18799.8	0.780613	Spearman's rank correlation rho	two.sided	Bacteria	Candidatus Cloacimonadota	a4b7+ (% of CD4 iNKT)
0.214352	15398.7	0.139145	Spearman's rank correlation rho	two.sided	Bacteria	Candidatus Cloacimonadota	Tbet+ (% of iNKT)
0.0204129	19199.9	0.889279	Spearman's rank correlation rho	two.sided	Bacteria	Candidatus Cloacimonadota	a4b7hi (% of memory CD4)
0.0918559	17799.6	0.530187	Spearman's rank correlation rho	two.sided	Bacteria	Candidatus Gracilibacteria	a4b7 (% NK)
0	19600	1	Spearman's rank correlation rho	two.sided	Bacteria	Candidatus Gracilibacteria	HLA-DR+ (% NK)
-0.16842	22901	0.247359	Spearman's rank correlation rho	two.sided	Bacteria	Candidatus Gracilibacteria	CD16+ (% of NK)
-0.18882	23300.9	0.193827	Spearman's rank correlation rho	two.sided	Bacteria	Candidatus Gracilibacteria	ILT-2 (% of NK)
-0.132694	22200.8	0.363398	Spearman's rank correlation rho	two.sided	Bacteria	Candidatus Gracilibacteria	a4b7+ (% of iNKT)
0.0714453	18199.7	0.62567	Spearman's rank correlation rho	two.sided	Bacteria	Candidatus Gracilibacteria	a4b7+ (% of CD4 iNKT)
-0.234767	24201.4	0.104434	Spearman's rank correlation rho	two.sided	Bacteria	Candidatus Gracilibacteria	Tbet+ (% of iNKT)
0.0306194	18999.9	0.834564	Spearman's rank correlation rho	two.sided	Bacteria	Candidatus Gracilibacteria	a4b7hi (% of memory CD4)
-0.0738256	21047	0.614172	Spearman's rank correlation rho	two.sided	Bacteria	Candidatus Saccharibacteria	a4b7 (% NK)
-0.0718546	21008.3	0.623686	Spearman's rank correlation rho	two.sided	Bacteria	Candidatus Saccharibacteria	HLA-DR+ (% NK)
-0.0881697	21328.1	0.546888	Spearman's rank correlation rho	two.sided	Bacteria	Candidatus Saccharibacteria	CD16+ (% of NK)
-0.101961	21598.4	0.485727	Spearman's rank correlation rho	two.sided	Bacteria	Candidatus Saccharibacteria	ILT-2 (% of NK)
-0.127595	22100.9	0.382288	Spearman's rank correlation rho	two.sided	Bacteria	Candidatus Saccharibacteria	a4b7+ (% of iNKT)
0.0105724	19392.8	0.942524	Spearman's rank correlation rho	two.sided	Bacteria	Candidatus Saccharibacteria	a4b7+ (% of CD4 iNKT)
0.0471314	18676.2	0.74777	Spearman's rank correlation rho	two.sided	Bacteria	Candidatus Saccharibacteria	Tbet+ (% of iNKT)
0.0426479	18764.1	0.771081	Spearman's rank correlation rho	two.sided	Bacteria	Candidatus Saccharibacteria	a4b7hi (% of memory CD4)
-0.177648	23081.9	0.222019	Spearman's rank correlation rho	two.sided	Bacteria	Chlamydiota	a4b7 (% NK)
0.235841	14977.5	0.102811	Spearman's rank correlation rho	two.sided	Bacteria	Chlamydiota	HLA-DR+ (% NK)
-0.171773	22966.7	0.237934	Spearman's rank correlation rho	two.sided	Bacteria	Chlamydiota	CD16+ (% of NK)
0.226271	15165.1	0.117968	Spearman's rank correlation rho	two.sided	Bacteria	Chlamydiota	ILT-2 (% of NK)
-0.154952	22637.1	0.287737	Spearman's rank correlation rho	two.sided	Bacteria	Chlamydiota	a4b7+ (% of iNKT)
-0.209083	23698	0.149362	Spearman's rank correlation rho	two.sided	Bacteria	Chlamydiota	a4b7+ (% of CD4 iNKT)
-0.0532263	20643.2	0.716438	Spearman's rank correlation rho	two.sided	Bacteria	Chlamydiota	Tbet+ (% of iNKT)
-0.0713313	20998.1	0.626223	Spearman's rank correlation rho	two.sided	Bacteria	Chlamydiota	a4b7hi (% of memory CD4)
0.00430052	19515.7	0.976604	Spearman's rank correlation rho	two.sided	Bacteria	Chlorobiota	a4b7 (% NK)
-0.0356585	20298.9	0.807817	Spearman's rank correlation rho	two.sided	Bacteria	Chlorobiota	HLA-DR+ (% NK)
0.0671129	18284.6	0.646823	Spearman's rank correlation rho	two.sided	Bacteria	Chlorobiota	CD16+ (% of NK)
0.0921052	17794.7	0.529066	Spearman's rank correlation rho	two.sided	Bacteria	Chlorobiota	ILT-2 (% of NK)
-0.146054	22462.6	0.316651	Spearman's rank correlation rho	two.sided	Bacteria	Chlorobiota	a4b7+ (% of iNKT)
-0.100707	21573.8	0.491138	Spearman's rank correlation rho	two.sided	Bacteria	Chlorobiota	a4b7+ (% of CD4 iNKT)
-0.190318	23330.2	0.19025	Spearman's rank correlation rho	two.sided	Bacteria	Chlorobiota	Tbet+ (% of iNKT)
-0.273807	24966.6	0.0569457	Spearman's rank correlation rho	two.sided	Bacteria	Chlorobiota	a4b7hi (% of memory CD4)
-0.0018018	19635.3	0.990197	Spearman's rank correlation rho	two.sided	Bacteria	Chloroflexota	a4b7 (% NK)
0.0578379	18466.4	0.693032	Spearman's rank correlation rho	two.sided	Bacteria	Chloroflexota	HLA-DR+ (% NK)
-0.187016	23265.5	0.198197	Spearman's rank correlation rho	two.sided	Bacteria	Chloroflexota	CD16+ (% of NK)
0.0328837	18955.5	0.82252	Spearman's rank correlation rho	two.sided	Bacteria	Chloroflexota	ILT-2 (% of NK)
-0.374273	26935.7	0.0080652	Spearman's rank correlation rho	two.sided	Bacteria	Chloroflexota	a4b7+ (% of iNKT)
-0.231417	24135.8	0.10962	Spearman's rank correlation rho	two.sided	Bacteria	Chloroflexota	a4b7+ (% of CD4 iNKT)
-0.0531586	20641.9	0.716784	Spearman's rank correlation rho	two.sided	Bacteria	Chloroflexota	Tbet+ (% of iNKT)
-0.218684	23886.2	0.131143	Spearman's rank correlation rho	two.sided	Bacteria	Chloroflexota	a4b7hi (% of memory CD4)
0.137303	16908.9	0.346819	Spearman's rank correlation rho	two.sided	Bacteria	Cyanobacteriota	a4b7 (% NK)
0.239819	14899.5	0.0969716	Spearman's rank correlation rho	two.sided	Bacteria	Cyanobacteriota	HLA-DR+ (% NK)
-0.224911	24008.3	0.120252	Spearman's rank correlation rho	two.sided	Bacteria	Cyanobacteriota	CD16+ (% of NK)
0.0649591	18326.8	0.657445	Spearman's rank correlation rho	two.sided	Bacteria	Cyanobacteriota	ILT-2 (% of NK)
-0.293211	25346.9	0.0408874	Spearman's rank correlation rho	two.sided	Bacteria	Cyanobacteriota	a4b7+ (% of iNKT)
0.212785	15429.4	0.142129	Spearman's rank correlation rho	two.sided	Bacteria	Cyanobacteriota	a4b7+ (% of CD4 iNKT)
-0.124951	22049	0.392311	Spearman's rank correlation rho	two.sided	Bacteria	Cyanobacteriota	Tbet+ (% of iNKT)
0.0991319	17657	0.497974	Spearman's rank correlation rho	two.sided	Bacteria	Cyanobacteriota	a4b7hi (% of memory CD4)
0.0204124	19199.9	0.889282	Spearman's rank correlation rho	two.sided	Bacteria	Deferribacterota	a4b7 (% NK)
-0.112268	21800.5	0.442473	Spearman's rank correlation rho	two.sided	Bacteria	Deferribacterota	HLA-DR+ (% NK)
-0.224559	24001.4	0.120848	Spearman's rank correlation rho	two.sided	Bacteria	Deferribacterota	CD16+ (% of NK)
-0.244955	24401.1	0.0898151	Spearman's rank correlation rho	two.sided	Bacteria	Deferribacterota	ILT-2 (% of NK)
-0.214352	23801.3	0.139145	Spearman's rank correlation rho	two.sided	Bacteria	Deferribacterota	a4b7+ (% of iNKT)
0.0918582	17799.6	0.530176	Spearman's rank correlation rho	two.sided	Bacteria	Deferribacterota	a4b7+ (% of CD4 iNKT)
0.148005	16699.1	0.310157	Spearman's rank correlation rho	two.sided	Bacteria	Deferribacterota	Tbet+ (% of iNKT)
0.132684	16999.4	0.363435	Spearman's rank correlation rho	two.sided	Bacteria	Deferribacterota	a4b7hi (% of memory CD4)
-0.14613	22464.1	0.316395	Spearman's rank correlation rho	two.sided	Bacteria	Deinococcota	a4b7 (% NK)
0.205696	15568.4	0.156215	Spearman's rank correlation rho	two.sided	Bacteria	Deinococcota	HLA-DR+ (% NK)
-0.0809216	21186.1	0.580444	Spearman's rank correlation rho	two.sided	Bacteria	Deinococcota	CD16+ (% of NK)
0.254302	14615.7	0.0778541	Spearman's rank correlation rho	two.sided	Bacteria	Deinococcota	ILT-2 (% of NK)
-0.26396	24773.6	0.0668505	Spearman's rank correlation rho	two.sided	Bacteria	Deinococcota	a4b7+ (% of iNKT)
0.0935704	17766	0.522504	Spearman's rank correlation rho	two.sided	Bacteria	Deinococcota	a4b7+ (% of CD4 iNKT)
-0.0562233	20702	0.701196	Spearman's rank correlation rho	two.sided	Bacteria	Deinococcota	Tbet+ (% of iNKT)
0.158507	16493.3	0.276682	Spearman's rank correlation rho	two.sided	Bacteria	Deinococcota	a4b7hi (% of memory CD4)
-0.0408248	20400.2	0.780619	Spearman's rank correlation rho	two.sided	Bacteria	Elusimicrobiota	a4b7 (% NK)
0.142887	16799.4	0.32737	Spearman's rank correlation rho	two.sided	Bacteria	Elusimicrobiota	HLA-DR+ (% NK)
0.107176	17499.3	0.46357	Spearman's rank correlation rho	two.sided	Bacteria	Elusimicrobiota	CD16+ (% of NK)
0.142891	16799.3	0.327357	Spearman's rank correlation rho	two.sided	Bacteria	Elusimicrobiota	ILT-2 (% of NK)
0.0306217	18999.8	0.834552	Spearman's rank correlation rho	two.sided	Bacteria	Elusimicrobiota	a4b7+ (% of iNKT)
0.102065	17599.5	0.485281	Spearman's rank correlation rho	two.sided	Bacteria	Elusimicrobiota	a4b7+ (% of CD4 iNKT)
-0.040829	20400.2	0.780597	Spearman's rank correlation rho	two.sided	Bacteria	Elusimicrobiota	Tbet+ (% of iNKT)
-0.0102065	19800	0.94451	Spearman's rank correlation rho	two.sided	Bacteria	Elusimicrobiota	a4b7hi (% of memory CD4)
-0.0685295	20943.2	0.639875	Spearman's rank correlation rho	two.sided	Bacteria	Fusobacteriota	a4b7 (% NK)
0.202953	15622.1	0.161933	Spearman's rank correlation rho	two.sided	Bacteria	Fusobacteriota	HLA-DR+ (% NK)
0.05358	18549.8	0.714634	Spearman's rank correlation rho	two.sided	Bacteria	Fusobacteriota	CD16+ (% of NK)
0.292518	13866.6	0.0413881	Spearman's rank correlation rho	two.sided	Bacteria	Fusobacteriota	ILT-2 (% of NK)
0.0650982	18324.1	0.656756	Spearman's rank correlation rho	two.sided	Bacteria	Fusobacteriota	a4b7+ (% of iNKT)
-0.161129	22758.1	0.268714	Spearman's rank correlation rho	two.sided	Bacteria	Fusobacteriota	a4b7+ (% of CD4 iNKT)
0.134953	16954.9	0.355215	Spearman's rank correlation rho	two.sided	Bacteria	Fusobacteriota	Tbet+ (% of iNKT)
-0.142964	22402.1	0.327105	Spearman's rank correlation rho	two.sided	Bacteria	Fusobacteriota	a4b7hi (% of memory CD4)
-0.0648406	20870.9	0.658031	Spearman's rank correlation rho	two.sided	Bacteria	Gemmatimonadota	a4b7 (% NK)
0.205936	15563.6	0.155722	Spearman's rank correlation rho	two.sided	Bacteria	Gemmatimonadota	HLA-DR+ (% NK)
0.0585052	18453.3	0.689667	Spearman's rank correlation rho	two.sided	Bacteria	Gemmatimonadota	CD16+ (% of NK)
0.235588	14982.5	0.103191	Spearman's rank correlation rho	two.sided	Bacteria	Gemmatimonadota	ILT-2 (% of NK)
0.215788	15370.6	0.136454	Spearman's rank correlation rho	two.sided	Bacteria	Gemmatimonadota	a4b7+ (% of iNKT)
0.0334516	18944.3	0.819506	Spearman's rank correlation rho	two.sided	Bacteria	Gemmatimonadota	a4b7+ (% of CD4 iNKT)
0.23299	15033.4	0.10716	Spearman's rank correlation rho	two.sided	Bacteria	Gemmatimonadota	Tbet+ (% of iNKT)
0.217674	15333.6	0.132978	Spearman's rank correlation rho	two.sided	Bacteria	Gemmatimonadota	a4b7hi (% of memory CD4)
-0.102062	21600.4	0.485292	Spearman's rank correlation rho	two.sided	Bacteria	Ignavibacteriota	a4b7 (% NK)
0.183712	15999.3	0.206384	Spearman's rank correlation rho	two.sided	Bacteria	Ignavibacteriota	HLA-DR+ (% NK)
-0.132694	22200.8	0.363398	Spearman's rank correlation rho	two.sided	Bacteria	Ignavibacteriota	CD16+ (% of NK)
0.204129	15599.1	0.159463	Spearman's rank correlation rho	two.sided	Bacteria	Ignavibacteriota	ILT-2 (% of NK)
-0.11228	21800.7	0.442427	Spearman's rank correlation rho	two.sided	Bacteria	Ignavibacteriota	a4b7+ (% of iNKT)
-0.102065	21600.5	0.485281	Spearman's rank correlation rho	two.sided	Bacteria	Ignavibacteriota	a4b7+ (% of CD4 iNKT)
0.229663	15098.6	0.112413	Spearman's rank correlation rho	two.sided	Bacteria	Ignavibacteriota	Tbet+ (% of iNKT)
0.122478	17199.4	0.401821	Spearman's rank correlation rho	two.sided	Bacteria	Ignavibacteriota	a4b7hi (% of memory CD4)
-0.0102062	19800	0.944511	Spearman's rank correlation rho	two.sided	Bacteria	Kiritimatiellota	a4b7 (% NK)
0.0204124	19199.9	0.889282	Spearman's rank correlation rho	two.sided	Bacteria	Kiritimatiellota	HLA-DR+ (% NK)
0.153109	16599.1	0.293579	Spearman's rank correlation rho	two.sided	Bacteria	Kiritimatiellota	CD16+ (% of NK)
0.0918582	17799.6	0.530176	Spearman's rank correlation rho	two.sided	Bacteria	Kiritimatiellota	ILT-2 (% of NK)
-0.163316	22801	0.262182	Spearman's rank correlation rho	two.sided	Bacteria	Kiritimatiellota	a4b7+ (% of iNKT)
-0.17351	23000.8	0.23315	Spearman's rank correlation rho	two.sided	Bacteria	Kiritimatiellota	a4b7+ (% of CD4 iNKT)
0	19600	1	Spearman's rank correlation rho	two.sided	Bacteria	Kiritimatiellota	Tbet+ (% of iNKT)
-0.17351	23000.8	0.23315	Spearman's rank correlation rho	two.sided	Bacteria	Kiritimatiellota	a4b7hi (% of memory CD4)
0.204124	15599.2	0.159473	Spearman's rank correlation rho	two.sided	Bacteria	Lentisphaerota	a4b7 (% NK)
0.051031	18599.8	0.727673	Spearman's rank correlation rho	two.sided	Bacteria	Lentisphaerota	HLA-DR+ (% NK)
-0.204145	23601.2	0.15943	Spearman's rank correlation rho	two.sided	Bacteria	Lentisphaerota	CD16+ (% of NK)
-0.0204129	20000.1	0.889279	Spearman's rank correlation rho	two.sided	Bacteria	Lentisphaerota	ILT-2 (% of NK)
-0.224559	24001.4	0.120848	Spearman's rank correlation rho	two.sided	Bacteria	Lentisphaerota	a4b7+ (% of iNKT)
0.214336	15399	0.139176	Spearman's rank correlation rho	two.sided	Bacteria	Lentisphaerota	a4b7+ (% of CD4 iNKT)
-0.214352	23801.3	0.139145	Spearman's rank correlation rho	two.sided	Bacteria	Lentisphaerota	Tbet+ (% of iNKT)
0	19600	1	Spearman's rank correlation rho	two.sided	Bacteria	Lentisphaerota	a4b7hi (% of memory CD4)
-0.111839	21792	0.44423	Spearman's rank correlation rho	two.sided	Bacteria	Mycoplasmatota	a4b7 (% NK)
-0.0938451	21439.4	0.521279	Spearman's rank correlation rho	two.sided	Bacteria	Mycoplasmatota	HLA-DR+ (% NK)
-0.0256475	20102.7	0.861137	Spearman's rank correlation rho	two.sided	Bacteria	Mycoplasmatota	CD16+ (% of NK)
-0.220827	23928.2	0.127314	Spearman's rank correlation rho	two.sided	Bacteria	Mycoplasmatota	ILT-2 (% of NK)
-0.128796	22124.4	0.377789	Spearman's rank correlation rho	two.sided	Bacteria	Mycoplasmatota	a4b7+ (% of iNKT)
0.134861	16956.7	0.355546	Spearman's rank correlation rho	two.sided	Bacteria	Mycoplasmatota	a4b7+ (% of CD4 iNKT)
-0.027388	20136.8	0.851816	Spearman's rank correlation rho	two.sided	Bacteria	Mycoplasmatota	Tbet+ (% of iNKT)
0.120445	17239.3	0.409735	Spearman's rank correlation rho	two.sided	Bacteria	Mycoplasmatota	a4b7hi (% of memory CD4)
-0.22063	23924.3	0.127664	Spearman's rank correlation rho	two.sided	Bacteria	Myxococcota	a4b7 (% NK)
0.153107	16599.1	0.293586	Spearman's rank correlation rho	two.sided	Bacteria	Myxococcota	HLA-DR+ (% NK)
-0.162769	22790.3	0.263805	Spearman's rank correlation rho	two.sided	Bacteria	Myxococcota	CD16+ (% of NK)
0.0579295	18464.6	0.692569	Spearman's rank correlation rho	two.sided	Bacteria	Myxococcota	ILT-2 (% of NK)
-0.182987	23186.5	0.208211	Spearman's rank correlation rho	two.sided	Bacteria	Myxococcota	a4b7+ (% of iNKT)
0.189336	15889	0.192589	Spearman's rank correlation rho	two.sided	Bacteria	Myxococcota	a4b7+ (% of CD4 iNKT)
-0.173699	23004.5	0.232632	Spearman's rank correlation rho	two.sided	Bacteria	Myxococcota	Tbet+ (% of iNKT)
0.316996	13386.9	0.0264683	Spearman's rank correlation rho	two.sided	Bacteria	Myxococcota	a4b7hi (% of memory CD4)
-0.259095	24678.3	0.0722275	Spearman's rank correlation rho	two.sided	Bacteria	Nitrospirota	a4b7 (% NK)
0.297454	13769.9	0.0379246	Spearman's rank correlation rho	two.sided	Bacteria	Nitrospirota	HLA-DR+ (% NK)
-0.202888	23576.6	0.162071	Spearman's rank correlation rho	two.sided	Bacteria	Nitrospirota	CD16+ (% of NK)
0.202193	15637	0.163545	Spearman's rank correlation rho	two.sided	Bacteria	Nitrospirota	ILT-2 (% of NK)
0.0887695	17860.1	0.544153	Spearman's rank correlation rho	two.sided	Bacteria	Nitrospirota	a4b7+ (% of iNKT)
0.0880829	17873.6	0.547284	Spearman's rank correlation rho	two.sided	Bacteria	Nitrospirota	a4b7+ (% of CD4 iNKT)
0.158989	16483.8	0.275207	Spearman's rank correlation rho	two.sided	Bacteria	Nitrospirota	Tbet+ (% of iNKT)
0.248808	14723.4	0.0847228	Spearman's rank correlation rho	two.sided	Bacteria	Nitrospirota	a4b7hi (% of memory CD4)
-0.0952575	21467	0.515	Spearman's rank correlation rho	two.sided	Bacteria	Planctomycetota	a4b7 (% NK)
0.264905	14407.9	0.0658449	Spearman's rank correlation rho	two.sided	Bacteria	Planctomycetota	HLA-DR+ (% NK)
-0.228422	24077.1	0.114422	Spearman's rank correlation rho	two.sided	Bacteria	Planctomycetota	CD16+ (% of NK)
0.151742	16625.8	0.29796	Spearman's rank correlation rho	two.sided	Bacteria	Planctomycetota	ILT-2 (% of NK)
-0.04174	20418.1	0.775827	Spearman's rank correlation rho	two.sided	Bacteria	Planctomycetota	a4b7+ (% of iNKT)
0.340528	12925.7	0.0166568	Spearman's rank correlation rho	two.sided	Bacteria	Planctomycetota	a4b7+ (% of CD4 iNKT)
-0.0615385	20806.2	0.674451	Spearman's rank correlation rho	two.sided	Bacteria	Planctomycetota	Tbet+ (% of iNKT)
0.208174	15519.8	0.151179	Spearman's rank correlation rho	two.sided	Bacteria	Planctomycetota	a4b7hi (% of memory CD4)
-0.0593878	20764	0.685227	Spearman's rank correlation rho	two.sided	Bacteria	Pseudomonadota	a4b7 (% NK)
0.0939796	17758	0.520679	Spearman's rank correlation rho	two.sided	Bacteria	Pseudomonadota	HLA-DR+ (% NK)
-0.0564854	20707.1	0.699868	Spearman's rank correlation rho	two.sided	Bacteria	Pseudomonadota	CD16+ (% of NK)
0.077553	18080	0.596351	Spearman's rank correlation rho	two.sided	Bacteria	Pseudomonadota	ILT-2 (% of NK)
-0.165527	22844.3	0.255689	Spearman's rank correlation rho	two.sided	Bacteria	Pseudomonadota	a4b7+ (% of iNKT)
0.166892	16328.9	0.251735	Spearman's rank correlation rho	two.sided	Bacteria	Pseudomonadota	a4b7+ (% of CD4 iNKT)
-0.0329625	20246.1	0.822102	Spearman's rank correlation rho	two.sided	Bacteria	Pseudomonadota	Tbet+ (% of iNKT)
0.106482	17512.9	0.466486	Spearman's rank correlation rho	two.sided	Bacteria	Pseudomonadota	a4b7hi (% of memory CD4)
0.022697	19155.1	0.876981	Spearman's rank correlation rho	two.sided	Bacteria	Rhodothermota	a4b7 (% NK)
0.0808712	18014.9	0.580681	Spearman's rank correlation rho	two.sided	Bacteria	Rhodothermota	HLA-DR+ (% NK)
-0.22406	23991.6	0.121699	Spearman's rank correlation rho	two.sided	Bacteria	Rhodothermota	CD16+ (% of NK)
0.058909	18445.4	0.687635	Spearman's rank correlation rho	two.sided	Bacteria	Rhodothermota	ILT-2 (% of NK)
-0.247039	24442	0.0870324	Spearman's rank correlation rho	two.sided	Bacteria	Rhodothermota	a4b7+ (% of iNKT)
0.080559	18021	0.582147	Spearman's rank correlation rho	two.sided	Bacteria	Rhodothermota	a4b7+ (% of CD4 iNKT)
-0.0064955	19727.3	0.964669	Spearman's rank correlation rho	two.sided	Bacteria	Rhodothermota	Tbet+ (% of iNKT)
0.0472459	18674	0.747177	Spearman's rank correlation rho	two.sided	Bacteria	Rhodothermota	a4b7hi (% of memory CD4)
-0.0594331	20764.9	0.684999	Spearman's rank correlation rho	two.sided	Bacteria	Spirochaetota	a4b7 (% NK)
0.096669	17705.3	0.508763	Spearman's rank correlation rho	two.sided	Bacteria	Spirochaetota	HLA-DR+ (% NK)
0.0700462	18227.1	0.632469	Spearman's rank correlation rho	two.sided	Bacteria	Spirochaetota	CD16+ (% of NK)
0.0805158	18021.9	0.58235	Spearman's rank correlation rho	two.sided	Bacteria	Spirochaetota	ILT-2 (% of NK)
0.18193	16034.2	0.210897	Spearman's rank correlation rho	two.sided	Bacteria	Spirochaetota	a4b7+ (% of iNKT)
0.286698	13980.7	0.0458011	Spearman's rank correlation rho	two.sided	Bacteria	Spirochaetota	a4b7+ (% of CD4 iNKT)
0.0859405	17915.6	0.557109	Spearman's rank correlation rho	two.sided	Bacteria	Spirochaetota	Tbet+ (% of iNKT)
0.125502	17140.2	0.390208	Spearman's rank correlation rho	two.sided	Bacteria	Spirochaetota	a4b7hi (% of memory CD4)
0.26131	14478.3	0.0697392	Spearman's rank correlation rho	two.sided	Bacteria	Synergistota	a4b7 (% NK)
0.297917	13760.8	0.0376128	Spearman's rank correlation rho	two.sided	Bacteria	Synergistota	HLA-DR+ (% NK)
-0.0564046	20705.5	0.700277	Spearman's rank correlation rho	two.sided	Bacteria	Synergistota	CD16+ (% of NK)
0.327687	13177.3	0.0215357	Spearman's rank correlation rho	two.sided	Bacteria	Synergistota	ILT-2 (% of NK)
0.298542	13748.6	0.0371941	Spearman's rank correlation rho	two.sided	Bacteria	Synergistota	a4b7+ (% of iNKT)
0.00089288	19582.5	0.995142	Spearman's rank correlation rho	two.sided	Bacteria	Synergistota	a4b7+ (% of CD4 iNKT)
-0.165493	22843.7	0.255788	Spearman's rank correlation rho	two.sided	Bacteria	Synergistota	Tbet+ (% of iNKT)
0.037501	18865	0.79809	Spearman's rank correlation rho	two.sided	Bacteria	Synergistota	a4b7hi (% of memory CD4)
-0.112952	21813.9	0.439683	Spearman's rank correlation rho	two.sided	Bacteria	Thermodesulfobacteriota	a4b7 (% NK)
0.12579	17134.5	0.389114	Spearman's rank correlation rho	two.sided	Bacteria	Thermodesulfobacteriota	HLA-DR+ (% NK)
-0.15262	22591.3	0.295143	Spearman's rank correlation rho	two.sided	Bacteria	Thermodesulfobacteriota	CD16+ (% of NK)
0.051456	18591.5	0.725494	Spearman's rank correlation rho	two.sided	Bacteria	Thermodesulfobacteriota	ILT-2 (% of NK)
-0.111617	21787.7	0.44514	Spearman's rank correlation rho	two.sided	Bacteria	Thermodesulfobacteriota	a4b7+ (% of iNKT)
0.237816	14938.8	0.0998797	Spearman's rank correlation rho	two.sided	Bacteria	Thermodesulfobacteriota	a4b7+ (% of CD4 iNKT)
-0.0560675	20698.9	0.701985	Spearman's rank correlation rho	two.sided	Bacteria	Thermodesulfobacteriota	Tbet+ (% of iNKT)
0.272189	14265.1	0.058487	Spearman's rank correlation rho	two.sided	Bacteria	Thermodesulfobacteriota	a4b7hi (% of memory CD4)
-0.129645	22141	0.374627	Spearman's rank correlation rho	two.sided	Bacteria	Thermomicrobiota	a4b7 (% NK)
0.0939074	17759.4	0.521001	Spearman's rank correlation rho	two.sided	Bacteria	Thermomicrobiota	HLA-DR+ (% NK)
0.105037	17541.3	0.47259	Spearman's rank correlation rho	two.sided	Bacteria	Thermomicrobiota	CD16+ (% of NK)
0.17772	16116.7	0.22183	Spearman's rank correlation rho	two.sided	Bacteria	Thermomicrobiota	ILT-2 (% of NK)
0.0672084	18282.7	0.646354	Spearman's rank correlation rho	two.sided	Bacteria	Thermomicrobiota	a4b7+ (% of iNKT)
-0.0914819	21393	0.531869	Spearman's rank correlation rho	two.sided	Bacteria	Thermomicrobiota	a4b7+ (% of CD4 iNKT)
-0.29967	25473.5	0.0364494	Spearman's rank correlation rho	two.sided	Bacteria	Thermomicrobiota	Tbet+ (% of iNKT)
-0.15247	22588.4	0.295622	Spearman's rank correlation rho	two.sided	Bacteria	Thermomicrobiota	a4b7hi (% of memory CD4)
0.132376	17005.4	0.364559	Spearman's rank correlation rho	two.sided	Bacteria	Thermotogota	a4b7 (% NK)
0.178193	16107.4	0.220582	Spearman's rank correlation rho	two.sided	Bacteria	Thermotogota	HLA-DR+ (% NK)
-0.254791	24593.9	0.0772647	Spearman's rank correlation rho	two.sided	Bacteria	Thermotogota	CD16+ (% of NK)
0.0500189	18619.6	0.732872	Spearman's rank correlation rho	two.sided	Bacteria	Thermotogota	ILT-2 (% of NK)
-0.174881	23027.7	0.229419	Spearman's rank correlation rho	two.sided	Bacteria	Thermotogota	a4b7+ (% of iNKT)
0.218228	15322.7	0.131968	Spearman's rank correlation rho	two.sided	Bacteria	Thermotogota	a4b7+ (% of CD4 iNKT)
-0.0680183	20933.2	0.642379	Spearman's rank correlation rho	two.sided	Bacteria	Thermotogota	Tbet+ (% of iNKT)
0.0829157	17974.9	0.57112	Spearman's rank correlation rho	two.sided	Bacteria	Thermotogota	a4b7hi (% of memory CD4)
-0.0982811	21526.3	0.501688	Spearman's rank correlation rho	two.sided	Bacteria	Verrucomicrobiota	a4b7 (% NK)
0.100253	17635	0.4931	Spearman's rank correlation rho	two.sided	Bacteria	Verrucomicrobiota	HLA-DR+ (% NK)
-0.246002	24421.6	0.0884088	Spearman's rank correlation rho	two.sided	Bacteria	Verrucomicrobiota	CD16+ (% of NK)
-0.106337	21684.2	0.467098	Spearman's rank correlation rho	two.sided	Bacteria	Verrucomicrobiota	ILT-2 (% of NK)
-0.247645	24453.8	0.0862346	Spearman's rank correlation rho	two.sided	Bacteria	Verrucomicrobiota	a4b7+ (% of iNKT)
0.284496	14023.9	0.0475671	Spearman's rank correlation rho	two.sided	Bacteria	Verrucomicrobiota	a4b7+ (% of CD4 iNKT)
0.0132041	19341.2	0.92825	Spearman's rank correlation rho	two.sided	Bacteria	Verrucomicrobiota	Tbet+ (% of iNKT)
0.282634	14060.4	0.0491042	Spearman's rank correlation rho	two.sided	Bacteria	Verrucomicrobiota	a4b7hi (% of memory CD4)
-0.165343	22840.7	0.256227	Spearman's rank correlation rho	two.sided	Eukaryota	Apicomplexa	a4b7 (% NK)
-0.239445	24293.1	0.097509	Spearman's rank correlation rho	two.sided	Eukaryota	Apicomplexa	HLA-DR+ (% NK)
0.134095	16971.7	0.35831	Spearman's rank correlation rho	two.sided	Eukaryota	Apicomplexa	CD16+ (% of NK)
-0.220549	23922.8	0.127807	Spearman's rank correlation rho	two.sided	Eukaryota	Apicomplexa	ILT-2 (% of NK)
-0.27546	24999	0.0554047	Spearman's rank correlation rho	two.sided	Eukaryota	Apicomplexa	a4b7+ (% of iNKT)
-0.0936567	21435.7	0.52212	Spearman's rank correlation rho	two.sided	Eukaryota	Apicomplexa	a4b7+ (% of CD4 iNKT)
0.0701894	18224.3	0.631772	Spearman's rank correlation rho	two.sided	Eukaryota	Apicomplexa	Tbet+ (% of iNKT)
-0.286527	25215.9	0.0459367	Spearman's rank correlation rho	two.sided	Eukaryota	Apicomplexa	a4b7hi (% of memory CD4)
-0.131821	22183.7	0.366592	Spearman's rank correlation rho	two.sided	Eukaryota	Arthropoda	a4b7 (% NK)
0.0922748	17791.4	0.528304	Spearman's rank correlation rho	two.sided	Eukaryota	Arthropoda	HLA-DR+ (% NK)
-0.0416454	20416.3	0.776322	Spearman's rank correlation rho	two.sided	Eukaryota	Arthropoda	CD16+ (% of NK)
0.054467	18532.4	0.710114	Spearman's rank correlation rho	two.sided	Eukaryota	Arthropoda	ILT-2 (% of NK)
-0.373123	26913.2	0.00827733	Spearman's rank correlation rho	two.sided	Eukaryota	Arthropoda	a4b7+ (% of iNKT)
0.0510948	18598.5	0.727346	Spearman's rank correlation rho	two.sided	Eukaryota	Arthropoda	a4b7+ (% of CD4 iNKT)
-0.076648	21102.3	0.600657	Spearman's rank correlation rho	two.sided	Eukaryota	Arthropoda	Tbet+ (% of iNKT)
-0.0507882	20595.4	0.728919	Spearman's rank correlation rho	two.sided	Eukaryota	Arthropoda	a4b7hi (% of memory CD4)
-0.0236741	20064	0.871729	Spearman's rank correlation rho	two.sided	Eukaryota	Ascomycota	a4b7 (% NK)
0.117707	17292.9	0.42054	Spearman's rank correlation rho	two.sided	Eukaryota	Ascomycota	HLA-DR+ (% NK)
-0.0865161	21295.7	0.554461	Spearman's rank correlation rho	two.sided	Eukaryota	Ascomycota	CD16+ (% of NK)
0.0744681	18140.4	0.611084	Spearman's rank correlation rho	two.sided	Eukaryota	Ascomycota	ILT-2 (% of NK)
-0.313867	25751.8	0.0280794	Spearman's rank correlation rho	two.sided	Eukaryota	Ascomycota	a4b7+ (% of iNKT)
0.0456656	18705	0.755368	Spearman's rank correlation rho	two.sided	Eukaryota	Ascomycota	a4b7+ (% of CD4 iNKT)
-0.15701	22677.4	0.281304	Spearman's rank correlation rho	two.sided	Eukaryota	Ascomycota	Tbet+ (% of iNKT)
-0.0844431	21255.1	0.564025	Spearman's rank correlation rho	two.sided	Eukaryota	Ascomycota	a4b7hi (% of memory CD4)
0.051031	18599.8	0.727673	Spearman's rank correlation rho	two.sided	Eukaryota	Bacillariophyta	a4b7 (% NK)
-0.0306186	20200.1	0.834568	Spearman's rank correlation rho	two.sided	Eukaryota	Bacillariophyta	HLA-DR+ (% NK)
0	19600	1	Spearman's rank correlation rho	two.sided	Eukaryota	Bacillariophyta	CD16+ (% of NK)
-0.112271	21800.5	0.442462	Spearman's rank correlation rho	two.sided	Eukaryota	Bacillariophyta	ILT-2 (% of NK)
-0.040829	20400.2	0.780597	Spearman's rank correlation rho	two.sided	Eukaryota	Bacillariophyta	a4b7+ (% of iNKT)
0.0408259	18799.8	0.780613	Spearman's rank correlation rho	two.sided	Eukaryota	Bacillariophyta	a4b7+ (% of CD4 iNKT)
0.214352	15398.7	0.139145	Spearman's rank correlation rho	two.sided	Eukaryota	Bacillariophyta	Tbet+ (% of iNKT)
0.0204129	19199.9	0.889279	Spearman's rank correlation rho	two.sided	Eukaryota	Bacillariophyta	a4b7hi (% of memory CD4)
0.0180403	19246.4	0.902082	Spearman's rank correlation rho	two.sided	Eukaryota	Basidiomycota	a4b7 (% NK)
0.11739	17299.2	0.421801	Spearman's rank correlation rho	two.sided	Eukaryota	Basidiomycota	HLA-DR+ (% NK)
-0.26729	24838.9	0.0633578	Spearman's rank correlation rho	two.sided	Eukaryota	Basidiomycota	CD16+ (% of NK)
-0.118293	21918.5	0.418216	Spearman's rank correlation rho	two.sided	Eukaryota	Basidiomycota	ILT-2 (% of NK)
-0.34095	26282.6	0.0165139	Spearman's rank correlation rho	two.sided	Eukaryota	Basidiomycota	a4b7+ (% of iNKT)
0.165116	16363.7	0.256887	Spearman's rank correlation rho	two.sided	Eukaryota	Basidiomycota	a4b7+ (% of CD4 iNKT)
-0.0449768	20481.5	0.758946	Spearman's rank correlation rho	two.sided	Eukaryota	Basidiomycota	Tbet+ (% of iNKT)
-0.038343	20351.5	0.793654	Spearman's rank correlation rho	two.sided	Eukaryota	Basidiomycota	a4b7hi (% of memory CD4)
0.065583	18314.6	0.654361	Spearman's rank correlation rho	two.sided	Eukaryota	Chlorophyta	a4b7 (% NK)
0.0600281	18423.4	0.682012	Spearman's rank correlation rho	two.sided	Eukaryota	Chlorophyta	HLA-DR+ (% NK)
-0.135301	22251.9	0.353963	Spearman's rank correlation rho	two.sided	Eukaryota	Chlorophyta	CD16+ (% of NK)
-0.0483821	20548.3	0.741305	Spearman's rank correlation rho	two.sided	Eukaryota	Chlorophyta	ILT-2 (% of NK)
-0.151071	22561	0.300127	Spearman's rank correlation rho	two.sided	Eukaryota	Chlorophyta	a4b7+ (% of iNKT)
0.0394225	18827.3	0.787977	Spearman's rank correlation rho	two.sided	Eukaryota	Chlorophyta	a4b7+ (% of CD4 iNKT)
0.0917538	17801.6	0.530645	Spearman's rank correlation rho	two.sided	Eukaryota	Chlorophyta	Tbet+ (% of iNKT)
0.0611048	18402.3	0.676619	Spearman's rank correlation rho	two.sided	Eukaryota	Chlorophyta	a4b7hi (% of memory CD4)
0.051031	18599.8	0.727673	Spearman's rank correlation rho	two.sided	Eukaryota	Chytridiomycota	a4b7 (% NK)
-0.0306186	20200.1	0.834568	Spearman's rank correlation rho	two.sided	Eukaryota	Chytridiomycota	HLA-DR+ (% NK)
0	19600	1	Spearman's rank correlation rho	two.sided	Eukaryota	Chytridiomycota	CD16+ (% of NK)
-0.112271	21800.5	0.442462	Spearman's rank correlation rho	two.sided	Eukaryota	Chytridiomycota	ILT-2 (% of NK)
-0.040829	20400.2	0.780597	Spearman's rank correlation rho	two.sided	Eukaryota	Chytridiomycota	a4b7+ (% of iNKT)
0.0408259	18799.8	0.780613	Spearman's rank correlation rho	two.sided	Eukaryota	Chytridiomycota	a4b7+ (% of CD4 iNKT)
0.214352	15398.7	0.139145	Spearman's rank correlation rho	two.sided	Eukaryota	Chytridiomycota	Tbet+ (% of iNKT)
0.0204129	19199.9	0.889279	Spearman's rank correlation rho	two.sided	Eukaryota	Chytridiomycota	a4b7hi (% of memory CD4)
0.253274	14635.8	0.0791049	Spearman's rank correlation rho	two.sided	Eukaryota	Ciliophora	a4b7 (% NK)
0.140179	16852.5	0.336717	Spearman's rank correlation rho	two.sided	Eukaryota	Ciliophora	HLA-DR+ (% NK)
-0.0107154	19810	0.941748	Spearman's rank correlation rho	two.sided	Eukaryota	Ciliophora	CD16+ (% of NK)
-0.0601206	20778.4	0.681548	Spearman's rank correlation rho	two.sided	Eukaryota	Ciliophora	ILT-2 (% of NK)
0.217284	15341.2	0.133691	Spearman's rank correlation rho	two.sided	Eukaryota	Ciliophora	a4b7+ (% of iNKT)
0.0648826	18328.3	0.657823	Spearman's rank correlation rho	two.sided	Eukaryota	Ciliophora	a4b7+ (% of CD4 iNKT)
0.157903	16505.1	0.278541	Spearman's rank correlation rho	two.sided	Eukaryota	Ciliophora	Tbet+ (% of iNKT)
0.0377986	18859.1	0.796521	Spearman's rank correlation rho	two.sided	Eukaryota	Ciliophora	a4b7hi (% of memory CD4)
0.155205	16558	0.286939	Spearman's rank correlation rho	two.sided	Eukaryota	Cnidaria	a4b7 (% NK)
-0.173595	23002.5	0.232916	Spearman's rank correlation rho	two.sided	Eukaryota	Cnidaria	HLA-DR+ (% NK)
0.270805	14292.2	0.0598318	Spearman's rank correlation rho	two.sided	Eukaryota	Cnidaria	CD16+ (% of NK)
-0.0792693	21153.7	0.588222	Spearman's rank correlation rho	two.sided	Eukaryota	Cnidaria	ILT-2 (% of NK)
0.182492	16023.2	0.209466	Spearman's rank correlation rho	two.sided	Eukaryota	Cnidaria	a4b7+ (% of iNKT)
0.119934	17249.3	0.411739	Spearman's rank correlation rho	two.sided	Eukaryota	Cnidaria	a4b7+ (% of CD4 iNKT)
0.0573161	18476.6	0.695666	Spearman's rank correlation rho	two.sided	Eukaryota	Cnidaria	Tbet+ (% of iNKT)
0.081251	18007.5	0.578899	Spearman's rank correlation rho	two.sided	Eukaryota	Cnidaria	a4b7hi (% of memory CD4)
0.164144	16382.8	0.259739	Spearman's rank correlation rho	two.sided	Eukaryota	Discosea	a4b7 (% NK)
-0.0875351	21315.7	0.549788	Spearman's rank correlation rho	two.sided	Eukaryota	Discosea	HLA-DR+ (% NK)
-0.296459	25410.6	0.0386034	Spearman's rank correlation rho	two.sided	Eukaryota	Discosea	CD16+ (% of NK)
-0.260341	24702.7	0.0708194	Spearman's rank correlation rho	two.sided	Eukaryota	Discosea	ILT-2 (% of NK)
-0.310886	25693.4	0.0296892	Spearman's rank correlation rho	two.sided	Eukaryota	Discosea	a4b7+ (% of iNKT)
-0.0125229	19845.4	0.931943	Spearman's rank correlation rho	two.sided	Eukaryota	Discosea	a4b7+ (% of CD4 iNKT)
-0.20474	23612.9	0.158191	Spearman's rank correlation rho	two.sided	Eukaryota	Discosea	Tbet+ (% of iNKT)
-0.0445667	20473.5	0.761079	Spearman's rank correlation rho	two.sided	Eukaryota	Discosea	a4b7hi (% of memory CD4)
0.229185	15108	0.113184	Spearman's rank correlation rho	two.sided	Eukaryota	Euglenozoa	a4b7 (% NK)
0.14897	16680.2	0.306978	Spearman's rank correlation rho	two.sided	Eukaryota	Euglenozoa	HLA-DR+ (% NK)
-0.170303	22937.9	0.242033	Spearman's rank correlation rho	two.sided	Eukaryota	Euglenozoa	CD16+ (% of NK)
0.0458866	18700.6	0.75422	Spearman's rank correlation rho	two.sided	Eukaryota	Euglenozoa	ILT-2 (% of NK)
-0.135874	22263.1	0.351911	Spearman's rank correlation rho	two.sided	Eukaryota	Euglenozoa	a4b7+ (% of iNKT)
0.119305	17261.6	0.414214	Spearman's rank correlation rho	two.sided	Eukaryota	Euglenozoa	a4b7+ (% of CD4 iNKT)
-0.0703649	20979.2	0.630918	Spearman's rank correlation rho	two.sided	Eukaryota	Euglenozoa	Tbet+ (% of iNKT)
0.106195	17518.6	0.467697	Spearman's rank correlation rho	two.sided	Eukaryota	Euglenozoa	a4b7hi (% of memory CD4)
0.0102062	19400	0.944511	Spearman's rank correlation rho	two.sided	Eukaryota	Evosea	a4b7 (% NK)
-0.0714435	21000.3	0.625679	Spearman's rank correlation rho	two.sided	Eukaryota	Evosea	HLA-DR+ (% NK)
0.193938	15798.8	0.181799	Spearman's rank correlation rho	two.sided	Eukaryota	Evosea	CD16+ (% of NK)
0	19600	1	Spearman's rank correlation rho	two.sided	Eukaryota	Evosea	ILT-2 (% of NK)
0.132694	16999.2	0.363398	Spearman's rank correlation rho	two.sided	Eukaryota	Evosea	a4b7+ (% of iNKT)
-0.0306194	20200.1	0.834564	Spearman's rank correlation rho	two.sided	Eukaryota	Evosea	a4b7+ (% of CD4 iNKT)
0.193938	15798.8	0.181799	Spearman's rank correlation rho	two.sided	Eukaryota	Evosea	Tbet+ (% of iNKT)
-0.0714453	21000.3	0.62567	Spearman's rank correlation rho	two.sided	Eukaryota	Evosea	a4b7hi (% of memory CD4)
-0.019339	19979	0.895071	Spearman's rank correlation rho	two.sided	Eukaryota	Haptophyta	a4b7 (% NK)
0.20972	15489.5	0.148097	Spearman's rank correlation rho	two.sided	Eukaryota	Haptophyta	HLA-DR+ (% NK)
-0.0483524	20547.7	0.741459	Spearman's rank correlation rho	two.sided	Eukaryota	Haptophyta	CD16+ (% of NK)
0.051357	18593.4	0.726001	Spearman's rank correlation rho	two.sided	Eukaryota	Haptophyta	ILT-2 (% of NK)
0.0657592	18311.1	0.653491	Spearman's rank correlation rho	two.sided	Eukaryota	Haptophyta	a4b7+ (% of iNKT)
0.161592	16432.8	0.267321	Spearman's rank correlation rho	two.sided	Eukaryota	Haptophyta	a4b7+ (% of CD4 iNKT)
0.208775	15508	0.149976	Spearman's rank correlation rho	two.sided	Eukaryota	Haptophyta	Tbet+ (% of iNKT)
0.224553	15198.8	0.12086	Spearman's rank correlation rho	two.sided	Eukaryota	Haptophyta	a4b7hi (% of memory CD4)
0.175893	16152.5	0.226695	Spearman's rank correlation rho	two.sided	Eukaryota	Heterolobosea	a4b7 (% NK)
0.0744048	18141.7	0.611388	Spearman's rank correlation rho	two.sided	Eukaryota	Heterolobosea	HLA-DR+ (% NK)
-0.0211331	20014.2	0.885399	Spearman's rank correlation rho	two.sided	Eukaryota	Heterolobosea	CD16+ (% of NK)
-0.0205362	20002.5	0.888615	Spearman's rank correlation rho	two.sided	Eukaryota	Heterolobosea	ILT-2 (% of NK)
-0.0184543	19961.7	0.899846	Spearman's rank correlation rho	two.sided	Eukaryota	Heterolobosea	a4b7+ (% of iNKT)
0.00907761	19422.1	0.950639	Spearman's rank correlation rho	two.sided	Eukaryota	Heterolobosea	a4b7+ (% of CD4 iNKT)
-0.104773	21653.5	0.473713	Spearman's rank correlation rho	two.sided	Eukaryota	Heterolobosea	Tbet+ (% of iNKT)
-0.0566979	20711.3	0.698793	Spearman's rank correlation rho	two.sided	Eukaryota	Heterolobosea	a4b7hi (% of memory CD4)
-0.0799014	21166.1	0.585241	Spearman's rank correlation rho	two.sided	Eukaryota	Mollusca	a4b7 (% NK)
-0.162498	22785	0.264613	Spearman's rank correlation rho	two.sided	Eukaryota	Mollusca	HLA-DR+ (% NK)
-0.236875	24242.7	0.101269	Spearman's rank correlation rho	two.sided	Eukaryota	Mollusca	CD16+ (% of NK)
-0.244942	24400.9	0.0898328	Spearman's rank correlation rho	two.sided	Eukaryota	Mollusca	ILT-2 (% of NK)
-0.34025	26268.9	0.0167514	Spearman's rank correlation rho	two.sided	Eukaryota	Mollusca	a4b7+ (% of iNKT)
0.148392	16691.5	0.308879	Spearman's rank correlation rho	two.sided	Eukaryota	Mollusca	a4b7+ (% of CD4 iNKT)
0.0409061	18798.2	0.780193	Spearman's rank correlation rho	two.sided	Eukaryota	Mollusca	Tbet+ (% of iNKT)
0.0201344	19205.4	0.890781	Spearman's rank correlation rho	two.sided	Eukaryota	Mollusca	a4b7hi (% of memory CD4)
-0.23756	24256.2	0.100256	Spearman's rank correlation rho	two.sided	Eukaryota	Mucoromycota	a4b7 (% NK)
0.229089	15109.9	0.113339	Spearman's rank correlation rho	two.sided	Eukaryota	Mucoromycota	HLA-DR+ (% NK)
-0.209897	23714	0.147749	Spearman's rank correlation rho	two.sided	Eukaryota	Mucoromycota	CD16+ (% of NK)
0.212275	15439.4	0.143109	Spearman's rank correlation rho	two.sided	Eukaryota	Mucoromycota	ILT-2 (% of NK)
-0.0143656	19881.6	0.921958	Spearman's rank correlation rho	two.sided	Eukaryota	Mucoromycota	a4b7+ (% of iNKT)
-0.0628599	20832.1	0.667861	Spearman's rank correlation rho	two.sided	Eukaryota	Mucoromycota	a4b7+ (% of CD4 iNKT)
-0.138008	22305	0.344327	Spearman's rank correlation rho	two.sided	Eukaryota	Mucoromycota	Tbet+ (% of iNKT)
0.04604	18697.6	0.753425	Spearman's rank correlation rho	two.sided	Eukaryota	Mucoromycota	a4b7hi (% of memory CD4)
-0.0162729	19918.9	0.911635	Spearman's rank correlation rho	two.sided	Eukaryota	Nematoda	a4b7 (% NK)
-0.170063	22933.2	0.242708	Spearman's rank correlation rho	two.sided	Eukaryota	Nematoda	HLA-DR+ (% NK)
-0.0096272	19788.7	0.947655	Spearman's rank correlation rho	two.sided	Eukaryota	Nematoda	CD16+ (% of NK)
-0.158206	22700.8	0.277607	Spearman's rank correlation rho	two.sided	Eukaryota	Nematoda	ILT-2 (% of NK)
-0.345204	26366	0.0151306	Spearman's rank correlation rho	two.sided	Eukaryota	Nematoda	a4b7+ (% of iNKT)
-0.0696773	20965.7	0.634268	Spearman's rank correlation rho	two.sided	Eukaryota	Nematoda	a4b7+ (% of CD4 iNKT)
-0.173404	22998.7	0.233439	Spearman's rank correlation rho	two.sided	Eukaryota	Nematoda	Tbet+ (% of iNKT)
-0.0555241	20688.3	0.704742	Spearman's rank correlation rho	two.sided	Eukaryota	Nematoda	a4b7hi (% of memory CD4)
-0.0372556	20330.2	0.799383	Spearman's rank correlation rho	two.sided	Eukaryota	Oomycota	a4b7 (% NK)
0.268558	14336.3	0.0620678	Spearman's rank correlation rho	two.sided	Eukaryota	Oomycota	HLA-DR+ (% NK)
-0.25051	24510	0.0825455	Spearman's rank correlation rho	two.sided	Eukaryota	Oomycota	CD16+ (% of NK)
0.247003	14758.7	0.0870791	Spearman's rank correlation rho	two.sided	Eukaryota	Oomycota	ILT-2 (% of NK)
-0.0527974	20634.8	0.718628	Spearman's rank correlation rho	two.sided	Eukaryota	Oomycota	a4b7+ (% of iNKT)
0.153465	16592.1	0.292443	Spearman's rank correlation rho	two.sided	Eukaryota	Oomycota	a4b7+ (% of CD4 iNKT)
0.256297	14576.6	0.0754713	Spearman's rank correlation rho	two.sided	Eukaryota	Oomycota	Tbet+ (% of iNKT)
0.16274	16410.3	0.263892	Spearman's rank correlation rho	two.sided	Eukaryota	Oomycota	a4b7hi (% of memory CD4)
-0.125839	22066.5	0.388925	Spearman's rank correlation rho	two.sided	Eukaryota	Parabasalia	a4b7 (% NK)
0.0958834	17720.7	0.51223	Spearman's rank correlation rho	two.sided	Eukaryota	Parabasalia	HLA-DR+ (% NK)
-0.206889	23655	0.153776	Spearman's rank correlation rho	two.sided	Eukaryota	Parabasalia	CD16+ (% of NK)
0.0408835	18798.7	0.780312	Spearman's rank correlation rho	two.sided	Eukaryota	Parabasalia	ILT-2 (% of NK)
-0.373259	26915.9	0.00825185	Spearman's rank correlation rho	two.sided	Eukaryota	Parabasalia	a4b7+ (% of iNKT)
0.0980958	17677.3	0.502498	Spearman's rank correlation rho	two.sided	Eukaryota	Parabasalia	a4b7+ (% of CD4 iNKT)
-0.210327	23722.4	0.146902	Spearman's rank correlation rho	two.sided	Eukaryota	Parabasalia	Tbet+ (% of iNKT)
-0.290727	25298.2	0.0427076	Spearman's rank correlation rho	two.sided	Eukaryota	Parabasalia	a4b7hi (% of memory CD4)
0.0768367	18094	0.599758	Spearman's rank correlation rho	two.sided	Eukaryota	Platyhelminthes	a4b7 (% NK)
0.160306	16458	0.271198	Spearman's rank correlation rho	two.sided	Eukaryota	Platyhelminthes	HLA-DR+ (% NK)
-0.332789	26122.7	0.0194696	Spearman's rank correlation rho	two.sided	Eukaryota	Platyhelminthes	CD16+ (% of NK)
0.20373	15606.9	0.160299	Spearman's rank correlation rho	two.sided	Eukaryota	Platyhelminthes	ILT-2 (% of NK)
-0.0594959	20766.1	0.684684	Spearman's rank correlation rho	two.sided	Eukaryota	Platyhelminthes	a4b7+ (% of iNKT)
-0.0693385	20959	0.635921	Spearman's rank correlation rho	two.sided	Eukaryota	Platyhelminthes	a4b7+ (% of CD4 iNKT)
-0.167262	22878.3	0.25067	Spearman's rank correlation rho	two.sided	Eukaryota	Platyhelminthes	Tbet+ (% of iNKT)
-0.109288	21742.1	0.454754	Spearman's rank correlation rho	two.sided	Eukaryota	Platyhelminthes	a4b7hi (% of memory CD4)
0.118841	17270.7	0.416044	Spearman's rank correlation rho	two.sided	Eukaryota	Rhodophyta	a4b7 (% NK)
0.247873	14741.7	0.0859371	Spearman's rank correlation rho	two.sided	Eukaryota	Rhodophyta	HLA-DR+ (% NK)
-0.0552522	20682.9	0.706122	Spearman's rank correlation rho	two.sided	Eukaryota	Rhodophyta	CD16+ (% of NK)
0.275626	14197.7	0.0552523	Spearman's rank correlation rho	two.sided	Eukaryota	Rhodophyta	ILT-2 (% of NK)
0.180613	16060	0.214274	Spearman's rank correlation rho	two.sided	Eukaryota	Rhodophyta	a4b7+ (% of iNKT)
-0.0611411	20798.4	0.676437	Spearman's rank correlation rho	two.sided	Eukaryota	Rhodophyta	a4b7+ (% of CD4 iNKT)
0.069188	18243.9	0.636655	Spearman's rank correlation rho	two.sided	Eukaryota	Rhodophyta	Tbet+ (% of iNKT)
0.0582559	18458.2	0.690924	Spearman's rank correlation rho	two.sided	Eukaryota	Rhodophyta	a4b7hi (% of memory CD4)
-0.010102	19798	0.945077	Spearman's rank correlation rho	two.sided	Eukaryota	Streptophyta	a4b7 (% NK)
-0.0165306	19924	0.910241	Spearman's rank correlation rho	two.sided	Eukaryota	Streptophyta	HLA-DR+ (% NK)
-0.0224513	20040	0.878303	Spearman's rank correlation rho	two.sided	Eukaryota	Streptophyta	CD16+ (% of NK)
0.0242353	19125	0.868714	Spearman's rank correlation rho	two.sided	Eukaryota	Streptophyta	ILT-2 (% of NK)
-0.0026533	19652	0.985564	Spearman's rank correlation rho	two.sided	Eukaryota	Streptophyta	a4b7+ (% of iNKT)
-0.0632159	20839	0.66609	Spearman's rank correlation rho	two.sided	Eukaryota	Streptophyta	a4b7+ (% of CD4 iNKT)
0.0481682	18655.9	0.74241	Spearman's rank correlation rho	two.sided	Eukaryota	Streptophyta	Tbet+ (% of iNKT)
-0.168933	22911.1	0.2459	Spearman's rank correlation rho	two.sided	Eukaryota	Streptophyta	a4b7hi (% of memory CD4)
-0.142887	22400.6	0.32737	Spearman's rank correlation rho	two.sided	Eukaryota	Zoopagomycota	a4b7 (% NK)
-0.173506	23000.7	0.233162	Spearman's rank correlation rho	two.sided	Eukaryota	Zoopagomycota	HLA-DR+ (% NK)
0.234767	14998.6	0.104434	Spearman's rank correlation rho	two.sided	Eukaryota	Zoopagomycota	CD16+ (% of NK)
-0.132684	22200.6	0.363435	Spearman's rank correlation rho	two.sided	Eukaryota	Zoopagomycota	ILT-2 (% of NK)
0.0714507	18199.6	0.625643	Spearman's rank correlation rho	two.sided	Eukaryota	Zoopagomycota	a4b7+ (% of iNKT)
-0.132684	22200.6	0.363435	Spearman's rank correlation rho	two.sided	Eukaryota	Zoopagomycota	a4b7+ (% of CD4 iNKT)
0.0918652	17799.4	0.530144	Spearman's rank correlation rho	two.sided	Eukaryota	Zoopagomycota	Tbet+ (% of iNKT)
-0.193923	23400.9	0.181833	Spearman's rank correlation rho	two.sided	Eukaryota	Zoopagomycota	a4b7hi (% of memory CD4)
0.201711	15646.5	0.164571	Spearman's rank correlation rho	two.sided	Viruses	Artverviricota	a4b7 (% NK)
-0.0187838	19968.2	0.898067	Spearman's rank correlation rho	two.sided	Viruses	Artverviricota	HLA-DR+ (% NK)
0.0366506	18881.6	0.802576	Spearman's rank correlation rho	two.sided	Viruses	Artverviricota	CD16+ (% of NK)
0.149169	16676.3	0.306323	Spearman's rank correlation rho	two.sided	Viruses	Artverviricota	ILT-2 (% of NK)
-0.0586901	20750.3	0.688736	Spearman's rank correlation rho	two.sided	Viruses	Artverviricota	a4b7+ (% of iNKT)
0.0166972	19272.7	0.90934	Spearman's rank correlation rho	two.sided	Viruses	Artverviricota	a4b7+ (% of CD4 iNKT)
-0.170115	22934.3	0.242562	Spearman's rank correlation rho	two.sided	Viruses	Artverviricota	Tbet+ (% of iNKT)
0.00748917	19453.2	0.959269	Spearman's rank correlation rho	two.sided	Viruses	Artverviricota	a4b7hi (% of memory CD4)
-0.184782	23221.7	0.203707	Spearman's rank correlation rho	two.sided	Viruses	Cossaviricota	a4b7 (% NK)
0.223914	15211.3	0.121948	Spearman's rank correlation rho	two.sided	Viruses	Cossaviricota	HLA-DR+ (% NK)
-0.129119	22130.7	0.376584	Spearman's rank correlation rho	two.sided	Viruses	Cossaviricota	CD16+ (% of NK)
0.0928089	17780.9	0.52591	Spearman's rank correlation rho	two.sided	Viruses	Cossaviricota	ILT-2 (% of NK)
-0.0259144	20107.9	0.859707	Spearman's rank correlation rho	two.sided	Viruses	Cossaviricota	a4b7+ (% of iNKT)
0.108938	17464.8	0.45621	Spearman's rank correlation rho	two.sided	Viruses	Cossaviricota	a4b7+ (% of CD4 iNKT)
0.100333	17633.5	0.492753	Spearman's rank correlation rho	two.sided	Viruses	Cossaviricota	Tbet+ (% of iNKT)
0.258218	14538.9	0.0732324	Spearman's rank correlation rho	two.sided	Viruses	Cossaviricota	a4b7hi (% of memory CD4)
-0.0380952	20346.7	0.794959	Spearman's rank correlation rho	two.sided	Viruses	Negarnaviricota	a4b7 (% NK)
0.027381	19063.3	0.851854	Spearman's rank correlation rho	two.sided	Viruses	Negarnaviricota	HLA-DR+ (% NK)
-0.0247049	20084.2	0.866193	Spearman's rank correlation rho	two.sided	Viruses	Negarnaviricota	CD16+ (% of NK)
0.0782758	18065.8	0.592922	Spearman's rank correlation rho	two.sided	Viruses	Negarnaviricota	ILT-2 (% of NK)
-0.119655	21945.2	0.412837	Spearman's rank correlation rho	two.sided	Viruses	Negarnaviricota	a4b7+ (% of iNKT)
-0.198219	23485.1	0.172157	Spearman's rank correlation rho	two.sided	Viruses	Negarnaviricota	a4b7+ (% of CD4 iNKT)
-0.285743	25200.6	0.0465601	Spearman's rank correlation rho	two.sided	Viruses	Negarnaviricota	Tbet+ (% of iNKT)
-0.235423	24214.3	0.103441	Spearman's rank correlation rho	two.sided	Viruses	Negarnaviricota	a4b7hi (% of memory CD4)
0.151867	16623.4	0.29756	Spearman's rank correlation rho	two.sided	Viruses	Nucleocytoviricota	a4b7 (% NK)
-0.0453022	20487.9	0.757255	Spearman's rank correlation rho	two.sided	Viruses	Nucleocytoviricota	HLA-DR+ (% NK)
-0.121493	21981.3	0.405643	Spearman's rank correlation rho	two.sided	Viruses	Nucleocytoviricota	CD16+ (% of NK)
-0.129096	22130.3	0.376669	Spearman's rank correlation rho	two.sided	Viruses	Nucleocytoviricota	ILT-2 (% of NK)
-0.107312	21703.3	0.463	Spearman's rank correlation rho	two.sided	Viruses	Nucleocytoviricota	a4b7+ (% of iNKT)
-0.0124001	19843	0.932609	Spearman's rank correlation rho	two.sided	Viruses	Nucleocytoviricota	a4b7+ (% of CD4 iNKT)
-0.259931	24694.6	0.0712802	Spearman's rank correlation rho	two.sided	Viruses	Nucleocytoviricota	Tbet+ (% of iNKT)
-0.0254141	20098.1	0.862389	Spearman's rank correlation rho	two.sided	Viruses	Nucleocytoviricota	a4b7hi (% of memory CD4)
0.0551818	18518.4	0.70648	Spearman's rank correlation rho	two.sided	Viruses	Peploviricota	a4b7 (% NK)
0.0261932	19086.6	0.858213	Spearman's rank correlation rho	two.sided	Viruses	Peploviricota	HLA-DR+ (% NK)
0.015117	19303.7	0.917889	Spearman's rank correlation rho	two.sided	Viruses	Peploviricota	CD16+ (% of NK)
-0.0418792	20420.8	0.775099	Spearman's rank correlation rho	two.sided	Viruses	Peploviricota	ILT-2 (% of NK)
-0.165873	22851.1	0.254683	Spearman's rank correlation rho	two.sided	Viruses	Peploviricota	a4b7+ (% of iNKT)
-0.125896	22067.6	0.388709	Spearman's rank correlation rho	two.sided	Viruses	Peploviricota	a4b7+ (% of CD4 iNKT)
-0.115707	21867.9	0.428532	Spearman's rank correlation rho	two.sided	Viruses	Peploviricota	Tbet+ (% of iNKT)
-0.257176	24640.7	0.0744398	Spearman's rank correlation rho	two.sided	Viruses	Peploviricota	a4b7hi (% of memory CD4)
-0.0395747	20375.7	0.787178	Spearman's rank correlation rho	two.sided	Viruses	Phixviricota	a4b7 (% NK)
0.107629	17490.5	0.461673	Spearman's rank correlation rho	two.sided	Viruses	Phixviricota	HLA-DR+ (% NK)
0.105236	17537.4	0.471747	Spearman's rank correlation rho	two.sided	Viruses	Phixviricota	CD16+ (% of NK)
0.101803	17604.7	0.486408	Spearman's rank correlation rho	two.sided	Viruses	Phixviricota	ILT-2 (% of NK)
0.081254	18007.4	0.578885	Spearman's rank correlation rho	two.sided	Viruses	Phixviricota	a4b7+ (% of iNKT)
-0.0501088	20582.1	0.73241	Spearman's rank correlation rho	two.sided	Viruses	Phixviricota	a4b7+ (% of CD4 iNKT)
0.124182	17166	0.395252	Spearman's rank correlation rho	two.sided	Viruses	Phixviricota	Tbet+ (% of iNKT)
0.0679281	18268.6	0.642821	Spearman's rank correlation rho	two.sided	Viruses	Phixviricota	a4b7hi (% of memory CD4)
-0.107597	21708.9	0.461807	Spearman's rank correlation rho	two.sided	Viruses	Uroviricota	a4b7 (% NK)
0.274218	14225.3	0.0565595	Spearman's rank correlation rho	two.sided	Viruses	Uroviricota	HLA-DR+ (% NK)
-0.118292	21918.5	0.41822	Spearman's rank correlation rho	two.sided	Viruses	Uroviricota	CD16+ (% of NK)
0.21215	15441.9	0.143349	Spearman's rank correlation rho	two.sided	Viruses	Uroviricota	ILT-2 (% of NK)
-0.160438	22744.6	0.270798	Spearman's rank correlation rho	two.sided	Viruses	Uroviricota	a4b7+ (% of iNKT)
0.135422	16945.7	0.35353	Spearman's rank correlation rho	two.sided	Viruses	Uroviricota	a4b7+ (% of CD4 iNKT)
-0.0359205	20304	0.806432	Spearman's rank correlation rho	two.sided	Viruses	Uroviricota	Tbet+ (% of iNKT)
0.0848499	17936.9	0.562142	Spearman's rank correlation rho	two.sided	Viruses	Uroviricota	a4b7hi (% of memory CD4)

[truncated: 12 more sheets: Fig 5-B, Sup Fig 1-B, Sup Fig 2-B, Sup Fig 2-C, Sup Fig 2-D, Sup Fig 2-E, Sup Fig 3-B, Sup Fig 3-C, Sup Fig 5-A, Sup Fig 5-B, Sup Fig 5-C, Sup Fig 5-D]
